# Supplementary material for: MCPH1 inhibits Condensin II during interphase by regulating its SMC2-Kleisin interface
Source: eLife. 2021 Dec 1;10:e73348. doi: 10.7554/eLife.73348 (PMC8673838; doi:10.7554/eLife.73348)
Supplement: Figure 1—source data 1. [file elife-73348-fig1-data1.zip]

Archive with 17 entries (14 files):
- Figure 1-source data 1 /
- Figure 1-source data 1 /Figure 1-source data 1.pdf
- __MACOSX/
- __MACOSX/Figure 1-source data 1 /
- __MACOSX/Figure 1-source data 1 /._Figure 1-source data 1.pdf
- Figure 1-source data 1 /.DS_Store
- __MACOSX/Figure 1-source data 1 /._.DS_Store
- Figure 1-source data 1 /Figure 1-source data 1-Halo TMR.tiff
- __MACOSX/Figure 1-source data 1 /._Figure 1-source data 1-Halo TMR.tiff
- Figure 1-source data 1 /Figure 1-source data 1-MCPH1.jpg
- __MACOSX/Figure 1-source data 1 /._Figure 1-source data 1-MCPH1.jpg
- Figure 1-source data 1 /Figure 1-source data 1-Lamin.jpg
- __MACOSX/Figure 1-source data 1 /._Figure 1-source data 1-Lamin.jpg
- Figure 1-source data 1 /Figure 1-source data 1-NCAPH2.tif
- __MACOSX/Figure 1-source data 1 /._Figure 1-source data 1-NCAPH2.tif
- Figure 1-source data 1 /Figure 1-source data 1-SMC2.jpg
- __MACOSX/Figure 1-source data 1 /._Figure 1-source data 1-SMC2.jpg
