# Supplementary material for: MCPH1 inhibits Condensin II during interphase by regulating its SMC2-Kleisin interface
Source: eLife. 2021 Dec 1;10:e73348. doi: 10.7554/eLife.73348 (PMC8673838; doi:10.7554/eLife.73348)
Supplement: Figure 1—source data 2. [file elife-73348-fig1-data2.zip]

Archive with 11 entries (8 files):
- Figure 1-source data 2/
- Figure 1-source data 2/Figure 1-source data 2.pdf
- __MACOSX/
- __MACOSX/Figure 1-source data 2/
- __MACOSX/Figure 1-source data 2/._Figure 1-source data 2.pdf
- Figure 1-source data 2/.DS_Store
- __MACOSX/Figure 1-source data 2/._.DS_Store
- Figure 1-source data 2/Figure 1-source data 2-NCAPH2.tiff
- __MACOSX/Figure 1-source data 2/._Figure 1-source data 2-NCAPH2.tiff
- Figure 1-source data 2/Figure 1-source data 2-SCC1.tiff
- __MACOSX/Figure 1-source data 2/._Figure 1-source data 2-SCC1.tiff
