# Supplementary material for: MCPH1 inhibits Condensin II during interphase by regulating its SMC2-Kleisin interface
Source: eLife. 2021 Dec 1;10:e73348. doi: 10.7554/eLife.73348 (PMC8673838; doi:10.7554/eLife.73348)
Supplement: Figure 1—figure supplement 1—source data 1. [file elife-73348-fig1-figsupp1-data1.zip]

Archive with 15 entries (12 files):
- Figure 1-figure supplement 1-source data 1/
- Figure 1-figure supplement 1-source data 1/.DS_Store
- __MACOSX/
- __MACOSX/Figure 1-figure supplement 1-source data 1/
- __MACOSX/Figure 1-figure supplement 1-source data 1/._.DS_Store
- Figure 1-figure supplement 1-source data 1/Figure 1ΓÇôfigure supplement 1-source data 1-anti gH2AX.tiff
- __MACOSX/Figure 1-figure supplement 1-source data 1/._Figure 1ΓÇôfigure supplement 1-source data 1-anti gH2AX.tiff
- Figure 1-figure supplement 1-source data 1/Figure 1ΓÇôfigure supplement 1-source data 1-anti SMC2.tiff
- __MACOSX/Figure 1-figure supplement 1-source data 1/._Figure 1ΓÇôfigure supplement 1-source data 1-anti SMC2.tiff
- Figure 1-figure supplement 1-source data 1/Figure 1ΓÇôfigure supplement 1-source data 1-antiH3PS10.tiff
- __MACOSX/Figure 1-figure supplement 1-source data 1/._Figure 1ΓÇôfigure supplement 1-source data 1-antiH3PS10.tiff
- Figure 1-figure supplement 1-source data 1/Figure 1ΓÇôfigure supplement 1-source data 1-anti MCPH1.tiff
- __MACOSX/Figure 1-figure supplement 1-source data 1/._Figure 1ΓÇôfigure supplement 1-source data 1-anti MCPH1.tiff
- Figure 1-figure supplement 1-source data 1/Figure 1ΓÇôfigure supplement 1-source data 1.pdf
- __MACOSX/Figure 1-figure supplement 1-source data 1/._Figure 1ΓÇôfigure supplement 1-source data 1.pdf
