# Supplementary material for: MCPH1 inhibits Condensin II during interphase by regulating its SMC2-Kleisin interface
Source: eLife. 2021 Dec 1;10:e73348. doi: 10.7554/eLife.73348 (PMC8673838; doi:10.7554/eLife.73348)
Supplement: Figure 1—figure supplement 2—source data 1. [file elife-73348-fig1-figsupp2-data1.xlsx]

## Sheet: Sheet1
WT_Crest	File	FociNo.	X-Position	Y-Position	Z-Position	Volume	AreaXY	AreaXZ	AreaYZ	Mean Intensity	Bkg	Min Intensity	Max Intensity	Range		DelMU	File	FociNo.	X-Position	Y-Position	Z-Position	Volume	AreaXY	AreaXZ	AreaYZ	Mean Intensity	Bkg	Min Intensity	Max Intensity	Range							Mean	SEM
1	WT CREST-CREST.tif	1	61.1857	90.8128	0	1.57977	1.57977	1.66271	2.13777	40.3929	5	10	255	244		370	DELMU CREST-CREST.tif	1	59.838	45.9968	0	1.12841	1.12841	1.18765	1.42518	49.35	5	10	237	226						WT_Area	0.893246	0.0230486
2	WT CREST-CREST.tif	2	61.9566	91.3867	0	1.46693	1.46693	1.18765	1.66271	63.6154	5	10	255	244		371	DELMU CREST-CREST.tif	2	46.3611	116.082	0	0.733465	0.733465	0.712589	1.18765	69.5385	5	10	223	209						DelMCPH1_Area	0.81428	0.014493	p = 0.00386
3	WT CREST-CREST.tif	3	47.4317	93.7583	0	1.29767	1.29767	1.42518	1.42518	47.0435	5	10	255	244		372	DELMU CREST-CREST.tif	3	82.8641	44.4998	0	1.63619	1.63619	1.66271	1.42518	37.6552	5	10	197	186						WT_Foci int	32.9024	0.461983
4	WT CREST-CREST.tif	4	58.5598	102.771	0	1.29767	1.29767	1.42518	1.66271	52.8696	5	10	255	243		373	DELMU CREST-CREST.tif	4	33.7439	63.1951	0	0.846305	0.846305	0.950119	1.66271	44.0667	5	10	197	184						DelMMCPH1_Foci int	28.2451	0.27894	p = 5.104895106471588e-17			Two tailed T-test p-values
5	WT CREST-CREST.tif	5	27.9632	65.9978	0	1.12841	1.12841	1.18765	1.18765	47.65	5	10	248	236		374	DELMU CREST-CREST.tif	5	14.5929	26.1288	0	1.97471	1.97471	1.90024	2.3753	26.0857	5	10	179	168
6	WT CREST-CREST.tif	6	51.4516	97.3621	0	1.57977	1.57977	1.66271	1.18765	45.3929	5	10	245	234		375	DELMU CREST-CREST.tif	6	84.429	38.8759	0	1.24125	1.24125	1.42518	1.90024	40.4545	5	10	167	156
7	WT CREST-CREST.tif	7	29.0959	70.0707	0	2.25681	2.25681	2.13777	1.90024	43.3	5	10	243	232		376	DELMU CREST-CREST.tif	7	64.804	45.4227	0	0.902726	0.902726	0.950119	1.18765	40	5	10	162	151						Foci were quantified using ImageJ plugin FociPicker 3D. The background intensity was set at 5 a.u. and foci were generated 5 a.u. above background with a minimum threshold of 6 pixels per foci.
8	WT CREST-CREST.tif	8	95.1889	90.5099	0	1.41051	1.41051	1.42518	1.18765	46.36	5	10	241	230		377	DELMU CREST-CREST.tif	8	57.2314	55.9268	0	0.902726	0.902726	1.66271	1.66271	37.0625	5	10	159	148						https://imagej.nih.gov/ij/plugins/foci-picker3d/index.html
9	WT CREST-CREST.tif	9	103.883	35.1244	0	2.03113	2.03113	2.3753	2.13777	35.9167	5	10	238	227		378	DELMU CREST-CREST.tif	9	54.9749	57.9976	0	1.01557	1.01557	1.42518	1.18765	40.8889	5	10	153	142
10	WT CREST-CREST.tif	10	32.243	72.4959	0	1.12841	1.12841	1.18765	1.42518	40.7	5	10	232	221		379	DELMU CREST-CREST.tif	10	90.4182	37.6204	0	2.36965	2.36965	1.90024	2.61283	25.2619	5	10	152	141
11	WT CREST-CREST.tif	11	32.2357	67.6213	0	1.91829	1.91829	1.42518	2.3753	41.6177	5	10	229	218		380	DELMU CREST-CREST.tif	11	18.1516	41.1762	0	1.01557	1.01557	1.42518	1.66271	38.3889	5	10	152	141
12	WT CREST-CREST.tif	12	28.8111	65.3174	0	0.733465	0.733465	0.950119	1.18765	49.8462	5	10	227	216		381	DELMU CREST-CREST.tif	12	30.0253	68.7521	0	0.677044	0.677044	1.18765	0.712589	31.1667	5	10	150	139
13	WT CREST-CREST.tif	13	92.3506	95.7244	0	1.63619	1.63619	1.66271	1.42518	43.2414	5	10	221	209		382	DELMU CREST-CREST.tif	13	74.7449	44.7385	0	1.35409	1.35409	1.90024	1.42518	26.75	5	10	146	135
14	WT CREST-CREST.tif	14	96.1211	97.4161	0	1.52335	1.52335	1.42518	1.66271	45.3333	5	10	219	208		383	DELMU CREST-CREST.tif	14	63.882	46.6906	0	0.902726	0.902726	1.18765	1.18765	37.5625	5	10	146	135
15	WT CREST-CREST.tif	15	75.8522	92.64	0	1.01557	1.01557	2.13777	1.66271	46.2222	5	10	217	205		384	DELMU CREST-CREST.tif	15	59.011	90.0374	0	1.07199	1.07199	0.950119	1.66271	29.4211	5	10	145	134
16	WT CREST-CREST.tif	16	40.8525	29.7118	0	1.52335	1.52335	1.18765	1.66271	43.6296	5	10	214	203		385	DELMU CREST-CREST.tif	16	49.8562	58.0851	0	1.18483	1.18483	1.42518	1.66271	28.4762	5	10	142	131
17	WT CREST-CREST.tif	17	95.4928	99.3855	0	2.70818	2.70818	1.66271	2.61283	38.9583	5	10	207	196		386	DELMU CREST-CREST.tif	17	65.2603	78.9864	0	1.24125	1.24125	1.42518	1.66271	25.7727	5	10	140	129
18	WT CREST-CREST.tif	18	38.9101	60.0474	0	0.789885	0.789885	1.42518	0.950119	47.7143	5	10	205	194		387	DELMU CREST-CREST.tif	18	62.3541	82.9114	0	1.52335	1.52335	1.66271	1.42518	29.1481	5	10	140	129
19	WT CREST-CREST.tif	19	44.1687	31.0292	0	1.46693	1.46693	1.90024	1.42518	40.8846	5	10	202	191		388	DELMU CREST-CREST.tif	19	83.5788	42.4588	0	0.620624	0.620624	0.712589	0.950119	40.2727	5	10	137	126
20	WT CREST-CREST.tif	20	48.9848	93.4964	0	0.846305	0.846305	0.950119	0.950119	43.3333	5	10	200	188		389	DELMU CREST-CREST.tif	20	89.2395	40.3651	0	1.46693	1.46693	1.42518	1.42518	25.7692	5	10	135	124
21	WT CREST-CREST.tif	21	63.6125	102.933	0	2.4825	2.4825	1.90024	1.90024	39	5	10	200	189		390	DELMU CREST-CREST.tif	21	71.047	52.3106	0	0.677044	0.677044	0.950119	0.950119	41	5	10	134	122
22	WT CREST-CREST.tif	22	48.78	62.5056	0	1.01557	1.01557	1.42518	1.42518	44.1111	5	10	198	187		391	DELMU CREST-CREST.tif	22	54.6708	53.2036	0	0.507783	0.507783	0.712589	1.18765	34.5556	5	10	134	122
23	WT CREST-CREST.tif	23	82.3871	91.9831	0	1.12841	1.12841	1.42518	1.18765	39.2	5	10	196	185		392	DELMU CREST-CREST.tif	23	88.0547	80.2324	0	0.902726	0.902726	0.950119	0.950119	34.9375	5	10	134	123
24	WT CREST-CREST.tif	24	25.2657	66.0714	0	0.677044	0.677044	0.950119	1.18765	48.8333	5	10	195	177		393	DELMU CREST-CREST.tif	24	39.6378	65.6507	0	1.46693	1.46693	1.42518	2.3753	23.1154	5	10	131	120
25	WT CREST-CREST.tif	25	61.7623	94.5158	0	2.03113	2.03113	2.61283	1.18765	30.3611	5	10	192	181		394	DELMU CREST-CREST.tif	25	74.9506	92.1737	0	0.620624	0.620624	0.712589	1.18765	39.0909	5	10	131	116
26	WT CREST-CREST.tif	26	79.5762	33.2288	0	1.18483	1.18483	1.42518	1.18765	47.7619	5	10	191	180		395	DELMU CREST-CREST.tif	26	52.8969	61.4407	0	1.18483	1.18483	2.13777	0.950119	28.3333	5	10	130	119
27	WT CREST-CREST.tif	27	44.3419	40.7273	0	0.338522	0.338522	0.475059	0.712589	74.3333	5	10	191	177		396	DELMU CREST-CREST.tif	27	31.4943	64.5435	0	1.69261	1.69261	1.18765	1.90024	25.7667	5	10	130	119
28	WT CREST-CREST.tif	28	57.1264	26.4435	0	1.91829	1.91829	2.13777	1.66271	29.5882	5	10	190	179		397	DELMU CREST-CREST.tif	28	55.921	99.3051	0	1.29767	1.29767	1.66271	1.90024	33.2609	5	10	129	117
29	WT CREST-CREST.tif	29	52.2605	89.0951	0	1.35409	1.35409	1.42518	1.66271	32.6667	5	10	187	176		398	DELMU CREST-CREST.tif	29	84.7838	42.4818	0	1.01557	1.01557	1.18765	1.42518	32.2778	5	10	127	115
30	WT CREST-CREST.tif	30	54.9738	60.4107	0	1.01557	1.01557	1.18765	1.42518	45.6111	5	10	186	175		399	DELMU CREST-CREST.tif	30	68.29	50.0696	0	0.789885	0.789885	0.950119	0.950119	36.9286	5	10	127	113
31	WT CREST-CREST.tif	31	97.986	96.8987	0	1.74903	1.74903	1.42518	2.13777	33	5	10	185	173		400	DELMU CREST-CREST.tif	31	57.3495	47.4411	0	1.35409	1.35409	1.42518	1.66271	33.7083	5	10	126	115
32	WT CREST-CREST.tif	32	106.206	37.8191	0	2.08755	2.08755	1.66271	1.90024	43.9189	5	10	184	173		401	DELMU CREST-CREST.tif	32	67.3327	59.318	0	1.24125	1.24125	1.42518	1.66271	28.5	5	10	126	115
33	WT CREST-CREST.tif	33	24.8173	57.2317	0	0.902726	0.902726	1.42518	0.950119	42.5	5	10	182	168		402	DELMU CREST-CREST.tif	33	88.2458	62.7187	0	0.677044	0.677044	1.42518	0.950119	36.5833	5	10	126	115
34	WT CREST-CREST.tif	34	102.512	39.5722	0	1.18483	1.18483	1.42518	1.18765	48.8095	5	10	179	168		403	DELMU CREST-CREST.tif	34	68.146	81.7154	0	0.620624	0.620624	0.712589	1.18765	37.1818	5	10	126	115
35	WT CREST-CREST.tif	35	33.2028	69.8368	0	1.12841	1.12841	1.18765	1.66271	34.25	5	10	177	165		404	DELMU CREST-CREST.tif	35	34.9458	70.0148	0	1.01557	1.01557	1.42518	1.42518	29.2222	5	10	125	113
36	WT CREST-CREST.tif	36	65.7129	101.99	0	0.394942	0.394942	0.712589	0.712589	77.8571	5	10	177	153		405	DELMU CREST-CREST.tif	36	62.3435	87.9732	0	0.902726	0.902726	0.950119	1.18765	29.625	5	10	125	114
37	WT CREST-CREST.tif	37	44.5754	68.2557	0	1.07199	1.07199	1.66271	1.18765	33.0526	5	10	176	164		406	DELMU CREST-CREST.tif	37	63.4538	49.6703	0	0.789885	0.789885	1.42518	1.18765	35.0714	5	10	124	113
38	WT CREST-CREST.tif	38	33.5097	80.4473	0	1.63619	1.63619	1.42518	1.42518	49.1724	5	10	176	165		407	DELMU CREST-CREST.tif	38	57.5661	54.8854	0	0.959146	0.959146	1.42518	0.950119	36.6471	5	10	124	113
39	WT CREST-CREST.tif	39	34.4534	83.3477	0	0.564204	0.564204	0.950119	0.712589	61.2	5	10	176	161		408	DELMU CREST-CREST.tif	39	34.4625	62.8312	0	1.07199	1.07199	0.950119	1.90024	28.3684	5	10	123	112
40	WT CREST-CREST.tif	40	95.4385	91.4961	0	1.07199	1.07199	1.42518	0.950119	47.4737	5	10	170	158		409	DELMU CREST-CREST.tif	40	33.1118	65.0528	0	0.733465	0.733465	0.950119	0.950119	38	5	10	123	112
41	WT CREST-CREST.tif	41	37.9857	54.4488	0	0.677044	0.677044	0.712589	0.950119	43.5833	5	10	167	155		410	DELMU CREST-CREST.tif	41	48.2444	70.033	0	1.41051	1.41051	1.18765	1.42518	26.04	5	10	123	111
42	WT CREST-CREST.tif	42	34.1985	82.3028	0	1.12841	1.12841	1.42518	1.42518	35.05	5	10	167	156		411	DELMU CREST-CREST.tif	42	68.4151	52.6957	0	1.12841	1.12841	1.18765	1.42518	36.05	5	10	122	111
43	WT CREST-CREST.tif	43	55.5616	94.8482	0	1.18483	1.18483	1.42518	1.18765	31.7143	5	10	167	155		412	DELMU CREST-CREST.tif	43	56.7429	60.5258	0	0.902726	0.902726	1.42518	1.18765	37.1875	5	10	121	110
44	WT CREST-CREST.tif	44	50.745	84.5395	0	0.959146	0.959146	1.18765	0.950119	31.2353	5	10	166	155		413	DELMU CREST-CREST.tif	44	69.3408	81.9777	0	0.959146	0.959146	1.66271	1.18765	26.5882	5	10	120	109
45	WT CREST-CREST.tif	45	62.1378	102.557	0	1.29767	1.29767	1.90024	1.66271	54.6957	5	10	166	155		414	DELMU CREST-CREST.tif	45	91.6748	95.0828	0	1.18483	1.18483	1.18765	1.66271	28.0476	5	10	120	109
46	WT CREST-CREST.tif	46	41.7128	38.2574	0	1.57977	1.57977	1.18765	1.66271	33.0357	5	10	165	154		415	DELMU CREST-CREST.tif	46	57.7676	102.061	0	0.902726	0.902726	0.950119	1.18765	30.0625	5	10	120	108
47	WT CREST-CREST.tif	47	38.0145	58.2412	0	1.97471	1.97471	1.42518	2.13777	33.9143	5	10	163	152		416	DELMU CREST-CREST.tif	47	55.3937	31.1092	0	0.846305	0.846305	1.18765	1.18765	35	5	10	119	108
48	WT CREST-CREST.tif	48	33.6323	67.5928	0	1.80545	1.80545	1.66271	1.90024	29.5625	5	10	163	152		417	DELMU CREST-CREST.tif	48	71.2799	59.5852	0	0.789885	0.789885	1.18765	1.42518	39.5714	5	10	119	108
49	WT CREST-CREST.tif	49	69.3593	97.537	0	1.18483	1.18483	1.42518	1.18765	36.7619	5	10	163	152		418	DELMU CREST-CREST.tif	49	14.7758	22.3332	0	1.46693	1.46693	1.66271	1.66271	25.3846	5	10	118	107
50	WT CREST-CREST.tif	50	64.8667	102.071	0	0.733465	0.733465	0.950119	1.18765	50.1538	5	10	163	151		419	DELMU CREST-CREST.tif	50	73.9376	58.2723	0	0.959146	0.959146	1.18765	1.18765	36.0588	5	10	118	107
51	WT CREST-CREST.tif	51	2.9047	37.9097	0	1.46693	1.46693	1.42518	1.18765	43.0385	5	10	162	151		420	DELMU CREST-CREST.tif	51	57.4334	105.817	0	1.18483	1.18483	1.18765	1.42518	24.5714	5	10	118	107
52	WT CREST-CREST.tif	52	37.0248	54.1833	0	0.564204	0.564204	0.950119	0.712589	50.1	5	10	162	150		421	DELMU CREST-CREST.tif	52	27.7622	67.2659	0	0.620624	0.620624	0.950119	0.712589	34.5455	5	10	117	106
53	WT CREST-CREST.tif	53	64.0511	84.9441	0	1.24125	1.24125	1.42518	1.42518	29.2727	5	10	162	151		422	DELMU CREST-CREST.tif	53	47.408	81.7456	0	1.01557	1.01557	0.950119	1.66271	31.6667	5	10	117	105
54	WT CREST-CREST.tif	54	55.5476	93.4324	0	1.29767	1.29767	1.66271	0.950119	40.6087	5	10	162	151		423	DELMU CREST-CREST.tif	54	17.8546	46.3147	0	0.564204	0.564204	0.712589	0.950119	39.9	5	10	116	103
55	WT CREST-CREST.tif	55	57.9407	102.201	0	1.01557	1.01557	1.66271	1.42518	38.1667	5	10	161	148		424	DELMU CREST-CREST.tif	55	57.8322	32.1043	0	1.24125	1.24125	2.13777	1.42518	24.8636	5	10	115	104
56	WT CREST-CREST.tif	56	48.6202	91.0636	0	1.97471	1.97471	1.66271	2.13777	33.5714	5	10	159	148		425	DELMU CREST-CREST.tif	56	68.0812	35.4014	0	1.01557	1.01557	0.950119	1.90024	29.2222	5	10	115	104
57	WT CREST-CREST.tif	57	44.5442	39.9313	0	1.41051	1.41051	1.90024	0.950119	38.64	5	10	158	147		426	DELMU CREST-CREST.tif	57	84.2664	66.8199	0	0.959146	0.959146	1.42518	0.950119	25.6471	5	10	115	104
58	WT CREST-CREST.tif	58	111.441	42.5426	0	1.57977	1.57977	1.42518	1.42518	33.2143	5	10	157	144		427	DELMU CREST-CREST.tif	58	84.5972	49.7069	0	0.789885	0.789885	1.18765	1.42518	35.7143	5	10	114	103
59	WT CREST-CREST.tif	59	63.4388	51.8549	0	1.18483	1.18483	0.950119	1.66271	41.1429	5	10	157	146		428	DELMU CREST-CREST.tif	59	22.456	64.1512	0	0.507783	0.507783	1.18765	0.712589	34.7778	5	10	114	102
60	WT CREST-CREST.tif	60	97.9879	33.0274	0	1.35409	1.35409	1.42518	1.90024	35.9167	5	10	156	145		429	DELMU CREST-CREST.tif	60	49.8347	42.9696	0	0.620624	0.620624	0.950119	0.950119	30.6364	5	10	113	102
61	WT CREST-CREST.tif	61	43.5838	38.2301	0	0.620624	0.620624	1.42518	1.18765	47.9091	5	10	155	144		430	DELMU CREST-CREST.tif	61	60.9481	87.9489	0	0.451363	0.451363	0.712589	0.950119	44.375	5	10	113	102
62	WT CREST-CREST.tif	62	109.127	35.7337	0	1.12841	1.12841	1.42518	0.950119	40.2	5	10	154	142		431	DELMU CREST-CREST.tif	62	56.5216	64.8996	0	0.959146	0.959146	1.18765	1.42518	25.3529	5	10	112	101
63	WT CREST-CREST.tif	63	34.8421	80.419	0	0.620624	0.620624	0.950119	0.950119	40.4545	5	10	154	140		432	DELMU CREST-CREST.tif	63	67.2883	81.0216	0	0.959146	0.959146	1.42518	1.18765	33.8235	5	10	112	101
64	WT CREST-CREST.tif	64	67.0052	101.191	0	2.08755	2.08755	1.18765	2.13777	29.4865	5	10	154	143		433	DELMU CREST-CREST.tif	64	8.33393	27.3859	0	0.789885	0.789885	0.950119	1.18765	30.7857	5	10	111	100
65	WT CREST-CREST.tif	65	54.6082	53.5587	0	1.24125	1.24125	1.18765	1.90024	32.9091	5	10	153	142		434	DELMU CREST-CREST.tif	65	93.773	50.1425	0	0.959146	0.959146	0.950119	1.18765	26.4706	5	10	111	100
66	WT CREST-CREST.tif	66	29.7163	78.3694	0	1.74903	1.74903	2.13777	1.18765	45.1613	5	10	153	142		435	DELMU CREST-CREST.tif	66	52.7872	65.684	0	0.902726	0.902726	1.42518	0.950119	26.1875	5	10	111	100
67	WT CREST-CREST.tif	67	26.5195	66.0043	0	1.63619	1.63619	1.42518	1.66271	37.4138	5	10	152	141		436	DELMU CREST-CREST.tif	67	36.1392	46.0883	0	1.35409	1.35409	1.66271	1.42518	30.2083	5	10	110	99
68	WT CREST-CREST.tif	68	47.0732	83.9265	0	0.677044	0.677044	0.950119	1.66271	42.0833	5	10	152	140		437	DELMU CREST-CREST.tif	68	61.6366	80.6025	0	0.564204	0.564204	1.18765	1.18765	41	5	10	110	96
69	WT CREST-CREST.tif	69	33.5407	72.5425	0	1.41051	1.41051	1.66271	1.66271	23.28	5	10	151	140		438	DELMU CREST-CREST.tif	69	93.4831	88.7036	0	1.07199	1.07199	1.18765	1.18765	34.1579	5	10	110	99
70	WT CREST-CREST.tif	70	28.1362	50.9863	0	1.41051	1.41051	1.66271	1.66271	34.4	5	10	150	139		439	DELMU CREST-CREST.tif	70	86.6183	47.5582	0	0.959146	0.959146	1.18765	1.42518	32.1176	5	10	109	98
71	WT CREST-CREST.tif	71	109.159	43.0381	0	2.59534	2.59534	2.13777	2.3753	31.6087	5	10	149	138		440	DELMU CREST-CREST.tif	71	58.5178	80.5907	0	1.35409	1.35409	1.42518	1.90024	29.0417	5	10	109	98
72	WT CREST-CREST.tif	72	96.6602	48.452	0	0.564204	0.564204	0.950119	0.712589	46.3	5	10	149	137		441	DELMU CREST-CREST.tif	72	14.2063	37.9993	0	0.733465	0.733465	0.950119	1.42518	36.9231	5	10	108	97
73	WT CREST-CREST.tif	73	32.453	71.2056	0	0.902726	0.902726	1.18765	1.18765	37.0625	5	10	149	136		442	DELMU CREST-CREST.tif	73	71.593	55.5746	0	1.46693	1.46693	1.42518	1.42518	33.5	5	10	108	97
74	WT CREST-CREST.tif	74	105.008	40.3168	0	0.507783	0.507783	0.712589	0.950119	49.2222	5	10	148	135		443	DELMU CREST-CREST.tif	74	73.1801	57.1091	0	1.24125	1.24125	1.42518	1.66271	25.7273	5	10	108	97
75	WT CREST-CREST.tif	75	39.354	39.7484	0	1.35409	1.35409	1.90024	1.42518	29.0833	5	10	145	134		444	DELMU CREST-CREST.tif	75	76.9137	80.9443	0	1.29767	1.29767	1.90024	1.42518	25	5	10	108	97
76	WT CREST-CREST.tif	76	24.6171	55.9458	0	1.24125	1.24125	1.66271	1.18765	39.3182	5	10	143	132		445	DELMU CREST-CREST.tif	76	51.3334	69.8382	0	1.63619	1.63619	2.13777	1.90024	25.7586	5	10	107	96
77	WT CREST-CREST.tif	77	30.9527	70.576	0	1.41051	1.41051	1.18765	1.90024	32.28	5	10	143	132		446	DELMU CREST-CREST.tif	77	77.1154	74.1164	0	1.01557	1.01557	1.42518	0.950119	25.8333	5	10	107	96
78	WT CREST-CREST.tif	78	37.205	77.229	0	0.564204	0.564204	0.950119	0.712589	48.5	5	10	143	126		447	DELMU CREST-CREST.tif	78	49.1428	37.985	0	0.564204	0.564204	1.18765	0.712589	39.6	5	10	106	94
79	WT CREST-CREST.tif	79	47.7141	86.8835	0	0.846305	0.846305	0.950119	1.42518	42.0667	5	10	143	127		448	DELMU CREST-CREST.tif	79	84.9941	67.2458	0	0.620624	0.620624	1.18765	0.950119	36.3636	5	10	106	95
80	WT CREST-CREST.tif	80	27.078	67.5497	0	1.12841	1.12841	1.90024	1.18765	32.55	5	10	141	130		449	DELMU CREST-CREST.tif	80	53.7072	82.5915	0	0.959146	0.959146	0.950119	1.66271	29.6471	5	10	106	95
81	WT CREST-CREST.tif	81	53.516	25.5647	0	1.41051	1.41051	1.42518	1.42518	33.6	5	10	139	128		450	DELMU CREST-CREST.tif	81	82.5947	85.5148	0	1.07199	1.07199	1.42518	0.950119	30.1053	5	10	106	94
82	WT CREST-CREST.tif	82	75.8614	91.2864	0	0.677044	0.677044	0.950119	0.950119	54.9167	5	10	139	125		451	DELMU CREST-CREST.tif	82	60.2784	92.909	0	0.394942	0.394942	0.712589	0.712589	37	5	10	106	95
83	WT CREST-CREST.tif	83	41.8519	30.6718	0	0.846305	0.846305	0.712589	1.66271	36.3333	5	10	138	126		452	DELMU CREST-CREST.tif	83	74.5162	93.3377	0	0.733465	0.733465	0.950119	0.950119	31.9231	5	10	106	94
84	WT CREST-CREST.tif	84	30.6289	66.3164	0	0.620624	0.620624	0.712589	0.950119	38.3636	5	10	138	127		453	DELMU CREST-CREST.tif	84	83.5611	39.3421	0	0.902726	0.902726	0.950119	1.66271	33.125	5	10	105	93
85	WT CREST-CREST.tif	85	52.1989	83.2181	0	1.97471	1.97471	1.66271	2.13777	32.1429	5	10	138	127		454	DELMU CREST-CREST.tif	85	19.136	41.7747	0	1.07199	1.07199	1.18765	1.42518	31.5263	5	10	105	94
86	WT CREST-CREST.tif	86	33.8984	76.4981	0	1.29767	1.29767	1.42518	1.42518	31.2609	5	10	137	126		455	DELMU CREST-CREST.tif	86	97.4496	55.487	0	1.24125	1.24125	1.90024	0.950119	24.2273	5	10	105	94
87	WT CREST-CREST.tif	87	49.978	79.6681	0	1.18483	1.18483	1.66271	1.18765	32.6191	5	10	137	126		456	DELMU CREST-CREST.tif	87	53.3067	77.0151	0	0.507783	0.507783	0.475059	1.18765	43.7778	5	10	105	88
88	WT CREST-CREST.tif	88	49.5844	82.2124	0	1.18483	1.18483	1.66271	1.66271	27.0952	5	10	136	125		457	DELMU CREST-CREST.tif	88	62.467	80.8551	0	0.959146	0.959146	0.950119	1.18765	25	5	10	105	93
89	WT CREST-CREST.tif	89	57.316	91.506	0	0.789885	0.789885	1.18765	1.18765	41.3571	5	10	136	123		458	DELMU CREST-CREST.tif	89	15.0241	43.884	0	1.24125	1.24125	1.42518	1.18765	28.1818	5	10	104	91
90	WT CREST-CREST.tif	90	51.5629	58.2079	0	0.507783	0.507783	0.712589	0.712589	40.3333	5	10	135	119		459	DELMU CREST-CREST.tif	90	42.9409	65.6732	0	0.394942	0.394942	0.712589	0.712589	45.7143	5	10	104	90
91	WT CREST-CREST.tif	91	39.6697	30.0574	0	1.29767	1.29767	1.18765	1.90024	27.0435	5	10	134	123		460	DELMU CREST-CREST.tif	91	60.7797	74.0933	0	0.564204	0.564204	0.712589	0.950119	35.8	5	10	104	93
92	WT CREST-CREST.tif	92	26.4289	40.7097	0	1.12841	1.12841	1.18765	1.18765	34.05	5	10	134	123		461	DELMU CREST-CREST.tif	92	11.1585	28.5856	0	0.620624	0.620624	0.950119	0.950119	40.2727	5	10	103	92
93	WT CREST-CREST.tif	93	43.066	65.6683	0	0.959146	0.959146	1.18765	1.42518	40.1176	5	10	134	121		462	DELMU CREST-CREST.tif	93	79.8722	47.0755	0	0.507783	0.507783	0.712589	0.950119	34.3333	5	10	102	90
94	WT CREST-CREST.tif	94	79.0142	30.309	0	1.12841	1.12841	1.18765	1.18765	42.7	5	10	133	121		463	DELMU CREST-CREST.tif	94	95.8297	55.4544	0	0.902726	0.902726	1.18765	1.18765	27.9375	5	10	102	90
95	WT CREST-CREST.tif	95	97.1587	46.9228	0	1.01557	1.01557	1.42518	1.66271	32	5	10	133	122		464	DELMU CREST-CREST.tif	95	53.8216	57.1814	0	0.902726	0.902726	0.950119	1.42518	24.625	5	10	102	90
96	WT CREST-CREST.tif	96	104.192	57.5538	0	1.24125	1.24125	1.66271	1.18765	45.3636	5	10	132	121		465	DELMU CREST-CREST.tif	96	80.1582	83.0744	0	0.620624	0.620624	0.950119	0.950119	40	5	10	102	91
97	WT CREST-CREST.tif	97	36.2876	62.7306	0	0.733465	0.733465	0.950119	1.18765	36.9231	5	10	132	120		466	DELMU CREST-CREST.tif	97	21.8706	28.2789	0	0.620624	0.620624	0.712589	1.18765	30.2727	5	10	101	90
98	WT CREST-CREST.tif	98	39.7426	33.2264	0	0.564204	0.564204	0.712589	1.42518	35.1	5	10	131	120		467	DELMU CREST-CREST.tif	98	60.1157	38.0788	0	0.846305	0.846305	0.950119	1.42518	23.7333	5	10	101	90
99	WT CREST-CREST.tif	99	39.0872	58.4072	0	1.12841	1.12841	1.18765	1.66271	28.9	5	10	131	120		468	DELMU CREST-CREST.tif	99	86.3246	61.0138	0	0.959146	0.959146	1.18765	1.18765	30.7647	5	10	101	89
100	WT CREST-CREST.tif	100	61.6628	103.485	0	1.74903	1.74903	2.13777	1.66271	25.4194	5	10	131	120		469	DELMU CREST-CREST.tif	100	51.6541	65.3921	0	1.46693	1.46693	1.42518	1.90024	24.0385	5	10	101	90
101	WT CREST-CREST.tif	101	93.3156	98.9545	0	1.41051	1.41051	1.66271	1.42518	38.76	5	10	130	119		470	DELMU CREST-CREST.tif	101	82.7632	42.6569	0	0.620624	0.620624	0.712589	0.950119	29.8182	5	10	99	87
102	WT CREST-CREST.tif	102	46.9265	31.788	0	0.959146	0.959146	1.18765	1.42518	33.0588	5	10	129	118		471	DELMU CREST-CREST.tif	102	27.1968	61.7782	0	0.564204	0.564204	0.712589	0.950119	31.3	5	10	99	87
103	WT CREST-CREST.tif	103	71.2086	29.6653	0	1.12841	1.12841	1.42518	1.42518	38.5	5	10	128	117		472	DELMU CREST-CREST.tif	103	67.8099	83.8388	0	1.07199	1.07199	1.66271	0.950119	25.7895	5	10	99	88
104	WT CREST-CREST.tif	104	92.9757	45.4288	0	1.41051	1.41051	1.66271	2.13777	28.04	5	10	128	117		473	DELMU CREST-CREST.tif	104	69.2755	89.0503	0	0.789885	0.789885	0.950119	1.18765	29.7857	5	10	99	88
105	WT CREST-CREST.tif	105	64.5299	52.3609	0	0.564204	0.564204	0.950119	0.712589	38.9	5	10	128	117		474	DELMU CREST-CREST.tif	105	70.7966	93.8498	0	0.677044	0.677044	0.950119	1.18765	27.8333	5	10	99	88
106	WT CREST-CREST.tif	106	104.698	39.6251	0	0.564204	0.564204	0.950119	0.950119	41.5	5	10	126	114		475	DELMU CREST-CREST.tif	106	66.5284	26.5914	0	0.959146	0.959146	1.66271	1.18765	22.2353	5	10	98	87
107	WT CREST-CREST.tif	107	25.1103	67.2	0	0.564204	0.564204	0.950119	0.950119	45.5	5	10	126	107		476	DELMU CREST-CREST.tif	107	9.17791	32.2738	0	1.29767	1.29767	1.18765	1.66271	28.3043	5	10	98	87
108	WT CREST-CREST.tif	108	36.0365	83.9271	0	1.35409	1.35409	1.42518	1.42518	28.6667	5	10	126	115		477	DELMU CREST-CREST.tif	108	13.8533	41.0393	0	1.07199	1.07199	1.66271	1.18765	25.7895	5	10	98	87
109	WT CREST-CREST.tif	109	46.4565	84.1079	0	0.620624	0.620624	0.712589	1.18765	32.8182	5	10	126	113		478	DELMU CREST-CREST.tif	109	99.5028	51.3475	0	0.451363	0.451363	0.712589	0.950119	37.625	5	10	98	84
110	WT CREST-CREST.tif	110	38.6929	53.6921	0	0.733465	0.733465	1.42518	0.950119	29.9231	5	10	125	114		479	DELMU CREST-CREST.tif	110	35.1339	62.2843	0	0.789885	0.789885	0.712589	1.42518	40.5	5	10	98	87
111	WT CREST-CREST.tif	111	73.0313	72.0961	0	1.18483	1.18483	1.66271	0.950119	31.0476	5	10	125	114		480	DELMU CREST-CREST.tif	111	28.7908	64.4761	0	0.959146	0.959146	0.950119	1.90024	22.7647	5	10	98	87
112	WT CREST-CREST.tif	112	34.6832	81.0902	0	0.338522	0.338522	0.712589	0.475059	61.1667	5	10	125	93		481	DELMU CREST-CREST.tif	112	50.6307	66.2944	0	0.620624	0.620624	1.18765	0.950119	29.2727	5	10	98	87
113	WT CREST-CREST.tif	113	39.0685	32.3045	0	0.902726	0.902726	1.42518	1.18765	31.625	5	10	124	113		482	DELMU CREST-CREST.tif	113	87.0033	67.3575	0	1.07199	1.07199	0.950119	1.42518	42.4737	5	10	98	87
114	WT CREST-CREST.tif	114	76.2384	90.0527	0	1.74903	1.74903	1.66271	1.42518	29.3871	5	10	124	113		483	DELMU CREST-CREST.tif	114	78.3098	84.231	0	0.902726	0.902726	0.950119	1.42518	30.5	5	10	98	87
115	WT CREST-CREST.tif	115	33.2016	82.2355	0	0.507783	0.507783	0.712589	0.950119	45.2222	5	10	123	106		484	DELMU CREST-CREST.tif	115	76.158	34.4524	0	0.677044	0.677044	0.950119	0.950119	30	5	10	97	86
116	WT CREST-CREST.tif	116	104.453	42.2623	0	0.902726	0.902726	1.18765	1.18765	30.5	5	10	122	111		485	DELMU CREST-CREST.tif	116	88.3359	48.4137	0	1.01557	1.01557	1.18765	1.18765	28.9444	5	10	97	86
117	WT CREST-CREST.tif	117	27.3713	64.1578	0	0.846305	0.846305	1.42518	1.42518	32.6	5	10	122	111		486	DELMU CREST-CREST.tif	117	69.9613	51.7269	0	0.789885	0.789885	1.42518	0.950119	45.0714	5	10	97	85
118	WT CREST-CREST.tif	118	40.9984	65.1643	0	0.959146	0.959146	0.950119	1.18765	31	5	10	122	110		487	DELMU CREST-CREST.tif	118	48.0665	66.0647	0	1.57977	1.57977	1.90024	1.18765	25.1071	5	10	97	85
119	WT CREST-CREST.tif	119	71.2397	49.6032	0	0.394942	0.394942	0.712589	0.712589	47.7143	5	10	121	101		488	DELMU CREST-CREST.tif	119	57.5112	104.371	0	1.12841	1.12841	1.42518	1.42518	25	5	10	97	85
120	WT CREST-CREST.tif	120	27.764	71.5737	0	2.31323	2.31323	1.66271	1.90024	25.561	5	10	121	109		489	DELMU CREST-CREST.tif	120	71.7863	21.6381	0	0.507783	0.507783	0.712589	0.712589	40.3333	5	10	96	78
121	WT CREST-CREST.tif	121	32.9576	79.4435	0	0.564204	0.564204	0.950119	0.950119	37.4	5	10	121	108		490	DELMU CREST-CREST.tif	121	91.178	51.9813	0	0.789885	0.789885	1.18765	1.18765	27.4286	5	10	96	85
122	WT CREST-CREST.tif	122	81.0012	29.1008	0	1.29767	1.29767	1.42518	1.42518	34.6522	5	10	120	109		491	DELMU CREST-CREST.tif	122	83.8502	82.4165	0	0.902726	0.902726	1.18765	1.18765	33.1875	5	10	96	85
123	WT CREST-CREST.tif	123	32.1108	65.5872	0	1.07199	1.07199	1.42518	1.18765	22.8421	5	10	120	109		492	DELMU CREST-CREST.tif	123	65.0621	86.6148	0	0.846305	0.846305	0.950119	1.42518	27.8667	5	10	96	85
124	WT CREST-CREST.tif	124	76.0814	93.4486	0	0.564204	0.564204	1.18765	0.712589	38	5	10	120	109		493	DELMU CREST-CREST.tif	124	85.7986	92.893	0	0.564204	0.564204	0.712589	0.950119	37.7	5	10	96	83
125	WT CREST-CREST.tif	125	65.779	101.329	0	0.620624	0.620624	0.950119	0.712589	47.8182	5	10	120	107		494	DELMU CREST-CREST.tif	125	11.0026	31.8146	0	1.74903	1.74903	1.66271	1.42518	25.6129	5	10	95	84
126	WT CREST-CREST.tif	126	80.771	27.8417	0	0.733465	0.733465	1.18765	0.950119	45	5	10	119	107		495	DELMU CREST-CREST.tif	126	56.0507	50.237	0	0.846305	0.846305	0.950119	1.42518	27.7333	5	10	95	84
127	WT CREST-CREST.tif	127	107.323	35.5782	0	1.80545	1.80545	1.42518	1.66271	25.0312	5	10	119	108		496	DELMU CREST-CREST.tif	127	83.8494	74.2543	0	0.902726	0.902726	0.950119	1.18765	30.8125	5	10	95	83
128	WT CREST-CREST.tif	128	35.5793	82.4278	0	0.846305	0.846305	1.18765	1.18765	31.8667	5	10	119	108		497	DELMU CREST-CREST.tif	128	56.4637	109.52	0	0.507783	0.507783	0.950119	0.712589	34.3333	5	10	95	81
129	WT CREST-CREST.tif	129	43.3562	41.1952	0	0.733465	0.733465	0.950119	0.950119	29.9231	5	10	117	106		498	DELMU CREST-CREST.tif	129	13.6221	23.2332	0	0.564204	0.564204	0.950119	0.712589	36.1	5	10	94	83
130	WT CREST-CREST.tif	130	69.7896	49.4461	0	0.564204	0.564204	1.18765	0.950119	33.9	5	10	117	106		499	DELMU CREST-CREST.tif	130	61.8708	24.0141	0	0.620624	0.620624	0.950119	0.712589	35.7273	5	10	94	83
131	WT CREST-CREST.tif	131	33.301	84.4201	0	0.394942	0.394942	0.950119	0.475059	60.1429	5	10	117	100		500	DELMU CREST-CREST.tif	131	50.6359	39.4951	0	1.86187	1.86187	1.66271	2.3753	24.303	5	10	94	83
132	WT CREST-CREST.tif	132	110.49	66.7407	0	1.41051	1.41051	1.90024	1.42518	32.92	5	10	116	105		501	DELMU CREST-CREST.tif	132	62.9366	43.3468	0	0.959146	0.959146	1.18765	1.66271	24	5	10	94	83
133	WT CREST-CREST.tif	133	79.4022	90.0554	0	0.902726	0.902726	1.42518	1.18765	30	5	10	116	105		502	DELMU CREST-CREST.tif	133	72.7787	45.4692	0	0.451363	0.451363	0.712589	1.18765	41.75	5	10	94	83
134	WT CREST-CREST.tif	134	50.5732	58.0513	0	0.338522	0.338522	0.712589	0.475059	48	5	10	115	99		503	DELMU CREST-CREST.tif	134	50.4157	60.406	0	1.18483	1.18483	1.42518	1.42518	22.4762	5	10	94	83
135	WT CREST-CREST.tif	135	48.2412	63.0029	0	0.394942	0.394942	0.712589	1.18765	41.8571	5	10	115	104		504	DELMU CREST-CREST.tif	135	26.048	66.6214	0	0.846305	0.846305	0.950119	1.66271	23.6667	5	10	94	83
136	WT CREST-CREST.tif	136	32.1153	69.3681	0	0.564204	0.564204	0.712589	0.950119	42.8	5	10	115	100		505	DELMU CREST-CREST.tif	136	53.0229	67.7878	0	0.507783	0.507783	1.18765	0.712589	36.7778	5	10	94	79
137	WT CREST-CREST.tif	137	32.3796	82.428	0	0.902726	0.902726	0.950119	1.42518	34.375	5	10	115	104		506	DELMU CREST-CREST.tif	137	87.5844	81.6364	0	0.677044	0.677044	0.950119	0.950119	30.5833	5	10	94	82
138	WT CREST-CREST.tif	138	96.8055	98.1953	0	1.07199	1.07199	1.42518	1.90024	29.3158	5	10	115	104		507	DELMU CREST-CREST.tif	138	66.121	27.223	0	0.338522	0.338522	0.712589	0.475059	53.6667	5	10	93	76
139	WT CREST-CREST.tif	139	70.2818	71.1842	0	1.01557	1.01557	1.42518	1.42518	38.1667	5	10	114	103		508	DELMU CREST-CREST.tif	139	67.0424	34.3566	0	0.677044	0.677044	1.18765	0.950119	29.5	5	10	93	82
140	WT CREST-CREST.tif	140	27.8583	64.9111	0	0.620624	0.620624	1.18765	0.950119	35.2727	5	10	113	100		509	DELMU CREST-CREST.tif	140	99.9775	48.7609	0	1.07199	1.07199	1.42518	1.66271	25.0526	5	10	93	82
141	WT CREST-CREST.tif	141	30.305	68.437	0	1.12841	1.12841	1.42518	1.66271	25.85	5	10	113	102		510	DELMU CREST-CREST.tif	141	67.1981	52.5854	0	0.620624	0.620624	0.712589	1.18765	33.0909	5	10	93	81
142	WT CREST-CREST.tif	142	84.1943	23.9517	0	0.846305	0.846305	1.42518	0.950119	35.0667	5	10	112	100		511	DELMU CREST-CREST.tif	142	63.9004	88.4836	0	0.733465	0.733465	0.950119	1.18765	26.2308	5	10	93	82
143	WT CREST-CREST.tif	143	26.725	38.1021	0	1.35409	1.35409	1.42518	1.66271	27.25	5	10	112	101		512	DELMU CREST-CREST.tif	143	85.1566	95.1553	0	0.620624	0.620624	1.18765	0.950119	33.7273	5	10	93	82
144	WT CREST-CREST.tif	144	94.0136	91.5708	0	1.07199	1.07199	1.18765	1.42518	32.4211	5	10	112	101		513	DELMU CREST-CREST.tif	144	42.4317	37.664	0	0.620624	0.620624	0.950119	0.950119	35.3636	5	10	92	81
145	WT CREST-CREST.tif	145	76.6059	91.9431	0	0.507783	0.507783	0.950119	0.712589	45.4444	5	10	112	96		514	DELMU CREST-CREST.tif	145	58.3917	105.16	0	0.620624	0.620624	0.950119	0.950119	36.7273	5	10	92	81
146	WT CREST-CREST.tif	146	33.4039	41.0751	0	1.57977	1.57977	1.90024	1.66271	23.6786	5	10	111	100		515	DELMU CREST-CREST.tif	146	76.6353	28.8853	0	0.677044	0.677044	0.950119	1.42518	27.5833	5	10	91	80
147	WT CREST-CREST.tif	147	63.042	54.883	0	0.677044	0.677044	0.950119	0.950119	42	5	10	111	99		516	DELMU CREST-CREST.tif	147	69.7005	50.9766	0	0.677044	0.677044	1.42518	0.712589	28.0833	5	10	91	80
148	WT CREST-CREST.tif	148	110.868	36.6678	0	1.24125	1.24125	1.18765	1.42518	29.5	5	10	110	99		517	DELMU CREST-CREST.tif	148	69.7247	57.2072	0	1.35409	1.35409	1.66271	1.66271	27.5	5	10	91	80
149	WT CREST-CREST.tif	149	10.6486	33.5535	0	1.24125	1.24125	1.66271	1.42518	29.5455	5	10	109	98		518	DELMU CREST-CREST.tif	149	28.4801	66.1154	0	0.733465	0.733465	0.950119	1.18765	32.6923	5	10	91	76
150	WT CREST-CREST.tif	150	75.1203	68.8332	0	0.959146	0.959146	1.18765	1.42518	36	5	10	109	98		519	DELMU CREST-CREST.tif	150	59.8042	68.6784	0	0.733465	0.733465	1.18765	1.18765	33.9231	5	10	91	80
151	WT CREST-CREST.tif	151	31.8685	39.1899	0	0.620624	0.620624	0.950119	0.950119	35	5	10	108	97		520	DELMU CREST-CREST.tif	151	46.8854	69.6915	0	0.902726	0.902726	1.42518	1.18765	27.25	5	10	91	80
152	WT CREST-CREST.tif	152	77.5149	90.1464	0	1.01557	1.01557	1.42518	1.18765	28.9444	5	10	108	97		521	DELMU CREST-CREST.tif	152	66.0042	77.87	0	0.677044	0.677044	0.950119	0.950119	25.9167	5	10	91	80
153	WT CREST-CREST.tif	153	64.7789	51.1311	0	0.620624	0.620624	1.18765	0.950119	28.8182	5	10	107	96		522	DELMU CREST-CREST.tif	153	53.8808	79.0774	0	0.959146	0.959146	1.90024	1.18765	26.5294	5	10	91	80
154	WT CREST-CREST.tif	154	0.0820733	51.2823	0	0.394942	0.394942	0.712589	0.712589	35.1429	5	10	107	93		523	DELMU CREST-CREST.tif	154	77.434	79.8805	0	0.564204	0.564204	0.950119	0.712589	36.7	5	10	91	76
155	WT CREST-CREST.tif	155	50.2879	57.3335	0	0.733465	0.733465	1.18765	0.950119	38.2308	5	10	107	96		524	DELMU CREST-CREST.tif	155	52.1884	83.5678	0	0.902726	0.902726	1.42518	1.18765	21.5625	5	10	91	80
156	WT CREST-CREST.tif	156	39.109	33.2692	0	0.507783	0.507783	0.712589	1.18765	35.1111	5	10	106	95		525	DELMU CREST-CREST.tif	156	67.7309	92.6169	0	0.846305	0.846305	0.950119	1.42518	25.8	5	10	91	80
157	WT CREST-CREST.tif	157	69.4619	48.8143	0	0.451363	0.451363	1.18765	0.712589	37.375	5	10	106	95		526	DELMU CREST-CREST.tif	157	60.2211	107.817	0	0.733465	0.733465	0.950119	0.950119	28.5385	5	10	91	80
158	WT CREST-CREST.tif	158	2.76107	36.8014	0	0.620624	0.620624	0.712589	1.18765	38.4545	5	10	105	94		527	DELMU CREST-CREST.tif	158	88.6207	38.4009	0	0.677044	0.677044	0.712589	1.18765	28.5833	5	10	90	79
159	WT CREST-CREST.tif	159	74.6456	49.2953	0	0.733465	0.733465	0.712589	1.42518	35.7692	5	10	105	94		528	DELMU CREST-CREST.tif	159	52.6062	66.9065	0	0.620624	0.620624	0.712589	1.42518	31.1818	5	10	90	76
160	WT CREST-CREST.tif	160	31.2179	65.7407	0	0.507783	0.507783	0.712589	1.42518	39.7778	5	10	105	93		529	DELMU CREST-CREST.tif	160	64.0221	79.1893	0	0.451363	0.451363	0.475059	0.950119	43.625	5	10	90	77
161	WT CREST-CREST.tif	161	34.4766	78.9218	0	0.733465	0.733465	1.18765	1.42518	33.6154	5	10	105	93		530	DELMU CREST-CREST.tif	161	88.7705	83.5898	0	0.846305	0.846305	0.950119	1.18765	26.8	5	10	90	79
162	WT CREST-CREST.tif	162	59.9424	90.3897	0	1.07199	1.07199	0.950119	2.3753	27.8421	5	10	105	94		531	DELMU CREST-CREST.tif	162	72.824	87.5056	0	0.959146	0.959146	1.18765	1.42518	23.4706	5	10	90	79
163	WT CREST-CREST.tif	163	69.0634	28.3904	0	1.29767	1.29767	1.42518	1.66271	22.913	5	10	104	93		532	DELMU CREST-CREST.tif	163	69.8095	26.132	0	0.451363	0.451363	0.712589	0.712589	31.875	5	10	89	77
164	WT CREST-CREST.tif	164	24.7352	54.1049	0	0.789885	0.789885	1.18765	1.18765	38.5714	5	10	104	92		533	DELMU CREST-CREST.tif	164	12.4679	43.291	0	0.507783	0.507783	0.712589	0.950119	32.2222	5	10	89	77
165	WT CREST-CREST.tif	165	72.437	30.5674	0	0.902726	0.902726	0.950119	1.42518	32.75	5	10	103	91		534	DELMU CREST-CREST.tif	165	64.7273	47.0334	0	0.338522	0.338522	0.475059	0.712589	46.8333	5	10	89	64
166	WT CREST-CREST.tif	166	103.702	56.2423	0	1.18483	1.18483	1.42518	1.42518	48.2857	5	10	103	91		535	DELMU CREST-CREST.tif	166	54.0062	53.5072	0	0.677044	0.677044	0.712589	1.18765	31.4167	5	10	89	77
167	WT CREST-CREST.tif	167	70.8749	73.211	0	0.451363	0.451363	1.18765	0.475059	32.625	5	10	103	92		536	DELMU CREST-CREST.tif	167	35.206	68.7931	0	0.959146	0.959146	1.18765	1.18765	25.1765	5	10	89	78
168	WT CREST-CREST.tif	168	96.3897	47.3339	0	0.733465	0.733465	1.18765	0.950119	32.0769	5	10	102	90		537	DELMU CREST-CREST.tif	168	75.8487	70.9615	0	0.789885	0.789885	1.42518	0.950119	27.2143	5	10	89	78
169	WT CREST-CREST.tif	169	26.5562	63.196	0	0.677044	0.677044	0.950119	0.950119	33.1667	5	10	102	91		538	DELMU CREST-CREST.tif	169	49.8228	35.7654	0	0.677044	0.677044	0.950119	0.950119	27.0833	5	10	88	77
170	WT CREST-CREST.tif	170	40.8496	31.0671	0	0.564204	0.564204	0.950119	0.950119	39	5	10	101	90		539	DELMU CREST-CREST.tif	170	93.6029	54.5341	0	0.789885	0.789885	1.18765	0.950119	26.2143	5	10	88	76
171	WT CREST-CREST.tif	171	11.7401	57.9706	0	0.733465	0.733465	1.42518	1.18765	34.3077	5	10	101	90		540	DELMU CREST-CREST.tif	171	33.09	69.7577	0	0.394942	0.394942	0.475059	1.18765	39.2857	5	10	88	72
172	WT CREST-CREST.tif	172	45.2173	30.3614	0	1.01557	1.01557	1.42518	1.42518	27.7222	5	10	99	88		541	DELMU CREST-CREST.tif	172	61.3334	79.724	0	0.677044	0.677044	1.18765	0.950119	28.0833	5	10	88	77
173	WT CREST-CREST.tif	173	105.957	35.3102	0	1.41051	1.41051	1.42518	1.66271	28.72	5	10	99	88		542	DELMU CREST-CREST.tif	173	62.3624	91.6517	0	0.846305	0.846305	1.42518	0.950119	26.8667	5	10	88	77
174	WT CREST-CREST.tif	174	45.7738	40.8727	0	0.902726	0.902726	1.18765	1.18765	27.8125	5	10	99	88		543	DELMU CREST-CREST.tif	174	74.356	69.7309	0	0.620624	0.620624	0.950119	1.18765	25.8182	5	10	87	76
175	WT CREST-CREST.tif	175	43.6708	66.604	0	0.620624	0.620624	0.950119	0.950119	28	5	10	99	88		544	DELMU CREST-CREST.tif	175	75.6207	28.6134	0	1.01557	1.01557	1.42518	1.42518	22.9444	5	10	86	75
176	WT CREST-CREST.tif	176	65.0647	91.779	0	0.789885	0.789885	1.66271	0.950119	36.8571	5	10	99	86		545	DELMU CREST-CREST.tif	176	71.7939	51.6996	0	0.846305	0.846305	1.42518	1.18765	27.4667	5	10	86	75
177	WT CREST-CREST.tif	177	82.9364	27.0798	0	1.12841	1.12841	1.42518	1.18765	25.3	5	10	98	87		546	DELMU CREST-CREST.tif	177	91.1678	53.7234	0	0.507783	0.507783	0.712589	0.950119	27.2222	5	10	86	75
178	WT CREST-CREST.tif	178	11.5288	53.7144	0	0.959146	0.959146	1.42518	1.18765	24.3529	5	10	98	87		547	DELMU CREST-CREST.tif	178	43.6653	66.9379	0	1.35409	1.35409	1.42518	1.42518	21.9583	5	10	86	75
179	WT CREST-CREST.tif	179	32.0835	83.7068	0	0.564204	0.564204	0.950119	0.950119	39.2	5	10	98	85		548	DELMU CREST-CREST.tif	179	24.3979	68.1019	0	0.507783	0.507783	0.712589	0.950119	36.6667	5	10	86	73
180	WT CREST-CREST.tif	180	109.709	40.8181	0	0.564204	0.564204	0.950119	0.950119	35.3	5	10	97	86		549	DELMU CREST-CREST.tif	180	73.3609	95.6012	0	2.31323	2.31323	2.61283	2.3753	21.2439	5	10	86	75
181	WT CREST-CREST.tif	181	61.9274	45.7508	0	1.29767	1.29767	1.42518	1.42518	31.9565	5	10	97	86		550	DELMU CREST-CREST.tif	181	85.7223	31.7309	0	1.24125	1.24125	1.18765	1.90024	27.9545	5	10	85	74
182	WT CREST-CREST.tif	182	31.4432	78.4004	0	1.52335	1.52335	1.42518	1.42518	25.9259	5	10	97	85		551	DELMU CREST-CREST.tif	182	81.4071	51.9926	0	0.733465	0.733465	1.18765	0.950119	25.6154	5	10	85	74
183	WT CREST-CREST.tif	183	70.29	38.3084	0	1.46693	1.46693	1.42518	1.66271	23.7692	5	10	96	85		552	DELMU CREST-CREST.tif	183	23.3994	64.6081	0	0.733465	0.733465	0.950119	1.42518	23.3077	5	10	85	74
184	WT CREST-CREST.tif	184	80.2015	90.3245	0	0.338522	0.338522	0.475059	0.950119	48.8333	5	10	96	82		553	DELMU CREST-CREST.tif	184	35.592	64.5836	0	0.564204	0.564204	0.950119	0.712589	31.1	5	10	85	73
185	WT CREST-CREST.tif	185	28.4988	36.9497	0	1.07199	1.07199	1.42518	1.66271	26.1053	5	10	95	84		554	DELMU CREST-CREST.tif	185	46.2371	64.8096	0	0.451363	0.451363	0.475059	1.18765	28.875	5	10	85	73
186	WT CREST-CREST.tif	186	77.2865	92.6906	0	0.507783	0.507783	0.950119	0.712589	38.1111	5	10	95	81		555	DELMU CREST-CREST.tif	186	51.4152	75.3984	0	0.733465	0.733465	1.18765	0.950119	27.5385	5	10	85	74
187	WT CREST-CREST.tif	187	58.7253	29.5699	0	0.451363	0.451363	0.950119	0.712589	40.125	5	10	94	83		556	DELMU CREST-CREST.tif	187	11.6627	29.4103	0	0.959146	0.959146	1.18765	1.90024	27.7059	5	10	84	73
188	WT CREST-CREST.tif	188	73.234	36.7496	0	1.69261	1.69261	2.3753	1.66271	28.0333	5	10	94	83		557	DELMU CREST-CREST.tif	188	92.3614	53.9761	0	0.846305	0.846305	0.950119	1.66271	24.8	5	10	84	73
189	WT CREST-CREST.tif	189	43.0977	38.8577	0	0.451363	0.451363	0.712589	0.712589	35.125	5	10	94	83		558	DELMU CREST-CREST.tif	189	43.4343	82.5755	0	0.789885	0.789885	1.42518	0.950119	27.2143	5	10	84	72
190	WT CREST-CREST.tif	190	111.009	50.7496	0	0.507783	0.507783	0.475059	1.18765	31	5	10	94	82		559	DELMU CREST-CREST.tif	190	84.6419	84.9571	0	0.451363	0.451363	0.712589	1.18765	32.125	5	10	84	73
191	WT CREST-CREST.tif	191	10.4941	56.5957	0	0.564204	0.564204	0.950119	0.712589	42.2	5	10	94	82		560	DELMU CREST-CREST.tif	191	52.088	85.7298	0	1.07199	1.07199	1.42518	1.18765	23.7368	5	10	84	73
192	WT CREST-CREST.tif	192	38.762	61.0104	0	0.620624	0.620624	1.18765	0.712589	30.4545	5	10	94	83		561	DELMU CREST-CREST.tif	192	15.8288	20.0139	0	0.507783	0.507783	0.712589	0.950119	32.6667	5	10	83	68
193	WT CREST-CREST.tif	193	58.5419	72.1531	0	0.620624	0.620624	0.950119	0.712589	37.8182	5	10	94	83		562	DELMU CREST-CREST.tif	193	41.1085	32.7266	0	0.789885	0.789885	1.42518	1.18765	24.5714	5	10	83	72
194	WT CREST-CREST.tif	194	31.2645	71.659	0	0.620624	0.620624	1.18765	0.712589	34.2727	5	10	93	82		563	DELMU CREST-CREST.tif	194	19.4623	34.9351	0	0.620624	0.620624	0.950119	1.18765	27.1818	5	10	83	72
195	WT CREST-CREST.tif	195	109.728	36.6034	0	1.07199	1.07199	1.66271	1.42518	27.7895	5	10	92	81		564	DELMU CREST-CREST.tif	195	74.9546	52.7322	0	0.902726	0.902726	0.950119	1.18765	22.8125	5	10	83	72
196	WT CREST-CREST.tif	196	14.4929	45.7688	0	0.846305	0.846305	1.42518	1.18765	39.8	5	10	92	79		565	DELMU CREST-CREST.tif	196	24.0887	59.5994	0	0.338522	0.338522	0.475059	0.712589	42.3333	5	10	83	65
197	WT CREST-CREST.tif	197	92.3506	46.4167	0	0.846305	0.846305	1.18765	1.18765	33	5	10	92	81		566	DELMU CREST-CREST.tif	197	86.7853	63.4667	0	0.677044	0.677044	0.712589	1.18765	28.6667	5	10	83	72
198	WT CREST-CREST.tif	198	10.9336	57.6132	0	0.902726	0.902726	1.18765	1.42518	42.8125	5	10	92	79		567	DELMU CREST-CREST.tif	198	85.5394	65.4938	0	1.18483	1.18483	1.42518	1.18765	24.4286	5	10	83	72
199	WT CREST-CREST.tif	199	35.6519	59.9552	0	0.620624	0.620624	0.950119	1.42518	29.8182	5	10	92	81		568	DELMU CREST-CREST.tif	199	35.7598	67.1976	0	0.338522	0.338522	0.475059	0.950119	47.6667	5	10	83	64
200	WT CREST-CREST.tif	200	95.6535	48.6073	0	0.677044	0.677044	0.950119	1.18765	29.5833	5	10	90	78		569	DELMU CREST-CREST.tif	200	39.6765	80.8001	0	0.902726	0.902726	0.950119	1.18765	24.5	5	10	83	71
201	WT CREST-CREST.tif	201	76.4854	49.0649	0	0.451363	0.451363	0.712589	0.712589	35.5	5	10	90	78		570	DELMU CREST-CREST.tif	201	52.4077	25.8401	0	0.846305	0.846305	1.18765	1.42518	22.2	5	10	82	70
202	WT CREST-CREST.tif	202	5.82585	54.3782	0	0.846305	0.846305	0.950119	1.18765	33.5333	5	10	90	79		571	DELMU CREST-CREST.tif	202	14.7658	29.4079	0	1.57977	1.57977	1.90024	1.66271	21.1429	5	10	82	71
203	WT CREST-CREST.tif	203	104.667	65.9445	0	0.846305	0.846305	1.18765	0.950119	26.4	5	10	90	79		572	DELMU CREST-CREST.tif	203	40.571	29.9486	0	0.733465	0.733465	0.950119	1.42518	26.6923	5	10	82	71
204	WT CREST-CREST.tif	204	77.3099	77.045	0	1.18483	1.18483	1.42518	1.42518	23.5714	5	10	90	79		573	DELMU CREST-CREST.tif	204	72.9123	30.5325	0	0.846305	0.846305	0.950119	1.42518	25.6	5	10	82	71
205	WT CREST-CREST.tif	205	70.1625	81.2515	0	1.69261	1.69261	2.3753	1.66271	22.7333	5	10	90	79		574	DELMU CREST-CREST.tif	205	42.9766	36.7427	0	0.733465	0.733465	1.18765	0.950119	28	5	10	82	71
206	WT CREST-CREST.tif	206	74.8116	92.8494	0	0.846305	0.846305	0.712589	1.42518	26.2667	5	10	90	79		575	DELMU CREST-CREST.tif	206	42.7244	40.2289	0	0.902726	0.902726	1.66271	1.18765	20.625	5	10	82	70
207	WT CREST-CREST.tif	207	71.7317	48.7472	0	0.789885	0.789885	0.950119	1.42518	30.7143	5	10	89	78		576	DELMU CREST-CREST.tif	207	22.9167	56.4614	0	0.902726	0.902726	1.42518	1.18765	24.375	5	10	82	71
208	WT CREST-CREST.tif	208	23.8359	53.5548	0	1.01557	1.01557	1.18765	1.66271	34.2222	5	10	89	78		577	DELMU CREST-CREST.tif	208	56.8428	63.1112	0	1.12841	1.12841	1.18765	1.66271	23.2	5	10	82	71
209	WT CREST-CREST.tif	209	38.125	60.2902	0	0.451363	0.451363	0.712589	0.950119	39.25	5	10	89	74		578	DELMU CREST-CREST.tif	209	50.113	64.4921	0	0.846305	0.846305	1.42518	0.950119	27.7333	5	10	82	71
210	WT CREST-CREST.tif	210	100.632	68.4799	0	1.01557	1.01557	1.18765	1.18765	29.7778	5	10	89	78		579	DELMU CREST-CREST.tif	210	63.1397	75.8208	0	0.394942	0.394942	0.712589	0.712589	36.1429	5	10	82	70
211	WT CREST-CREST.tif	211	80.1492	68.9651	0	0.733465	0.733465	1.66271	0.950119	36.3077	5	10	89	78		580	DELMU CREST-CREST.tif	211	48.1845	80.7494	0	1.07199	1.07199	1.18765	1.18765	25.6842	5	10	82	70
212	WT CREST-CREST.tif	212	7.90879	55.6032	0	1.07199	1.07199	1.90024	0.950119	32.8947	5	10	88	77		581	DELMU CREST-CREST.tif	212	57.3943	96.2043	0	0.846305	0.846305	1.66271	0.712589	23.0667	5	10	82	70
213	WT CREST-CREST.tif	213	0.200115	33.5983	0	0.677044	0.677044	0.712589	0.950119	34.9167	5	10	87	74		582	DELMU CREST-CREST.tif	213	62.3269	24.7413	0	0.620624	0.620624	1.18765	1.18765	29.3636	5	10	81	70
214	WT CREST-CREST.tif	214	53.9386	47.1072	0	0.338522	0.338522	0.712589	0.475059	36.8333	5	10	87	70		583	DELMU CREST-CREST.tif	214	28.2676	29.9891	0	1.07199	1.07199	1.42518	1.66271	23.2105	5	10	81	70
215	WT CREST-CREST.tif	215	7.8143	51.8135	0	0.789885	0.789885	1.42518	1.18765	23.8571	5	10	87	75		584	DELMU CREST-CREST.tif	215	86.3563	64.5017	0	1.07199	1.07199	1.42518	1.18765	34.3158	5	10	81	70
216	WT CREST-CREST.tif	216	98.7322	92.2078	0	1.57977	1.57977	1.42518	1.42518	25.2857	5	10	87	75		585	DELMU CREST-CREST.tif	216	60.7936	70.2535	0	1.07199	1.07199	1.42518	1.18765	22.3684	5	10	81	70
217	WT CREST-CREST.tif	217	53.4906	30.051	0	0.620624	0.620624	0.712589	0.950119	36.7273	5	10	86	75		586	DELMU CREST-CREST.tif	217	55.1097	73.2312	0	0.564204	0.564204	0.712589	0.950119	34.3	5	10	81	70
218	WT CREST-CREST.tif	218	108.65	40.9399	0	1.07199	1.07199	1.18765	1.66271	21.6842	5	10	86	75		587	DELMU CREST-CREST.tif	218	53.4085	79.9093	0	0.507783	0.507783	0.712589	1.18765	34	5	10	81	69
219	WT CREST-CREST.tif	219	26.3699	56.7116	0	1.24125	1.24125	1.18765	1.66271	21.2273	5	10	86	75		588	DELMU CREST-CREST.tif	219	48.9027	16.3427	0	1.12841	1.12841	1.18765	1.42518	26.35	5	10	80	68
220	WT CREST-CREST.tif	220	63.1186	91.5165	0	0.733465	0.733465	0.950119	1.18765	34.0769	5	10	86	73		589	DELMU CREST-CREST.tif	220	20.5226	25.3057	0	0.959146	0.959146	1.42518	0.950119	27.0588	5	10	80	69
221	WT CREST-CREST.tif	221	47.0518	25.7477	0	1.69261	1.69261	1.66271	1.42518	25.8	5	10	85	74		590	DELMU CREST-CREST.tif	221	78.1688	25.3726	0	0.846305	0.846305	1.42518	1.18765	25	5	10	80	69
222	WT CREST-CREST.tif	222	69.4064	29.5454	0	0.846305	0.846305	1.42518	1.18765	24.8667	5	10	85	74		591	DELMU CREST-CREST.tif	222	21.762	33.7689	0	1.35409	1.35409	1.42518	1.66271	23.6667	5	10	80	69
223	WT CREST-CREST.tif	223	72.7423	49.1243	0	0.564204	0.564204	0.712589	0.950119	35.9	5	10	85	71		592	DELMU CREST-CREST.tif	223	84.9871	53.7876	0	0.959146	0.959146	1.66271	1.42518	23.8824	5	10	80	69
224	WT CREST-CREST.tif	224	43.5335	62.3363	0	1.12841	1.12841	2.13777	1.42518	20.65	5	10	85	74		593	DELMU CREST-CREST.tif	224	51.0504	55.0664	0	0.789885	0.789885	1.18765	0.712589	24.7143	5	10	80	69
225	WT CREST-CREST.tif	225	77.8266	91.3719	0	1.18483	1.18483	1.66271	1.18765	27.7619	5	10	85	74		594	DELMU CREST-CREST.tif	225	20.6932	61.7736	0	0.733465	0.733465	0.950119	0.950119	29.9231	5	10	80	68
226	WT CREST-CREST.tif	226	107.538	40.9347	0	0.394942	0.394942	0.950119	0.712589	26.4286	5	10	84	73		595	DELMU CREST-CREST.tif	226	87.7157	64.7374	0	0.620624	0.620624	0.712589	0.950119	36.9091	5	10	80	65
227	WT CREST-CREST.tif	227	107.155	41.6017	0	0.677044	0.677044	1.18765	0.950119	27.9167	5	10	84	72		596	DELMU CREST-CREST.tif	227	32.146	68.1082	0	0.394942	0.394942	0.712589	0.712589	36.7143	5	10	80	68
228	WT CREST-CREST.tif	228	38.707	52.7759	0	0.620624	0.620624	0.950119	0.950119	27.2727	5	10	84	73		597	DELMU CREST-CREST.tif	228	24.7925	26.1095	0	0.846305	0.846305	0.950119	1.18765	26.2	5	10	79	67
229	WT CREST-CREST.tif	229	81.8455	27.3975	0	0.620624	0.620624	0.712589	1.18765	33.3636	5	10	83	72		598	DELMU CREST-CREST.tif	229	36.7447	29.0287	0	0.789885	0.789885	0.950119	1.18765	31.8571	5	10	79	68
230	WT CREST-CREST.tif	230	109.27	37.7502	0	0.620624	0.620624	0.950119	0.950119	31.7273	5	10	83	69		599	DELMU CREST-CREST.tif	230	13.7355	39.7082	0	1.29767	1.29767	1.90024	1.18765	23.0435	5	10	79	68
231	WT CREST-CREST.tif	231	30.4385	79.6325	0	0.677044	0.677044	1.18765	0.712589	38.25	5	10	83	70		600	DELMU CREST-CREST.tif	231	71.8075	44.6202	0	0.846305	0.846305	0.950119	1.42518	22.4	5	10	79	68
232	WT CREST-CREST.tif	232	49.2683	83.4168	0	0.507783	0.507783	0.475059	1.18765	33.1111	5	10	83	70		601	DELMU CREST-CREST.tif	232	66.6777	48.5884	0	1.12841	1.12841	1.18765	1.66271	23.7	5	10	79	68
233	WT CREST-CREST.tif	233	11.2319	34.3973	0	1.01557	1.01557	1.42518	1.18765	25.2222	5	10	82	71		602	DELMU CREST-CREST.tif	233	20.1886	49.3482	0	0.338522	0.338522	0.712589	0.475059	28	5	10	79	66
234	WT CREST-CREST.tif	234	55.0999	46.3955	0	0.789885	0.789885	1.42518	0.950119	29.2143	5	10	82	71		603	DELMU CREST-CREST.tif	234	95.7645	49.4779	0	0.338522	0.338522	0.712589	0.475059	33.6667	5	10	79	65
235	WT CREST-CREST.tif	235	75.818	48.4874	0	0.507783	0.507783	1.18765	0.712589	25.2222	5	10	82	70		604	DELMU CREST-CREST.tif	235	26.7873	64.4988	0	0.564204	0.564204	0.712589	1.18765	32.4	5	10	79	68
236	WT CREST-CREST.tif	236	37.1833	61.8136	0	1.12841	1.12841	1.42518	1.18765	24	5	10	82	71		605	DELMU CREST-CREST.tif	236	23.1066	65.9322	0	1.07199	1.07199	1.18765	1.42518	25.4737	5	10	79	66
237	WT CREST-CREST.tif	237	67.1256	68.2766	0	0.846305	0.846305	1.18765	0.950119	30.7333	5	10	82	70		606	DELMU CREST-CREST.tif	237	82.29	77.64	0	1.12841	1.12841	1.18765	1.90024	25.85	5	10	79	68
238	WT CREST-CREST.tif	238	95.5889	70.8293	0	0.620624	0.620624	1.18765	0.950119	25.6364	5	10	82	71		607	DELMU CREST-CREST.tif	238	84.0291	85.0118	0	0.564204	0.564204	0.950119	1.18765	29.9	5	10	79	68
239	WT CREST-CREST.tif	239	28.7022	77.118	0	1.35409	1.35409	1.66271	1.42518	23.125	5	10	82	71		608	DELMU CREST-CREST.tif	239	51.3721	92.2412	0	0.620624	0.620624	1.18765	0.712589	27.6364	5	10	79	67
240	WT CREST-CREST.tif	240	80.9074	77.41	0	0.620624	0.620624	1.18765	0.712589	22.7273	5	10	82	71		609	DELMU CREST-CREST.tif	240	68.4258	94.1637	0	0.620624	0.620624	1.18765	0.712589	27.5455	5	10	79	66
241	WT CREST-CREST.tif	241	33.205	83.7608	0	0.733465	0.733465	1.66271	1.18765	24.5385	5	10	82	69		610	DELMU CREST-CREST.tif	241	62.5037	28.5401	0	1.01557	1.01557	1.42518	1.42518	24.8889	5	10	78	67
242	WT CREST-CREST.tif	242	25.8292	49.0594	0	0.902726	0.902726	0.950119	1.66271	28.6875	5	10	81	70		611	DELMU CREST-CREST.tif	242	44.8669	34.7563	0	0.733465	0.733465	1.18765	1.18765	22.3077	5	10	78	67
243	WT CREST-CREST.tif	243	104.538	56.6047	0	0.451363	0.451363	1.18765	0.950119	22.875	5	10	81	70		612	DELMU CREST-CREST.tif	243	34.3855	56.8813	0	0.564204	0.564204	1.18765	0.950119	25.3	5	10	78	67
244	WT CREST-CREST.tif	244	80.3167	57.0464	0	0.902726	0.902726	1.18765	1.18765	27.1875	5	10	81	70		613	DELMU CREST-CREST.tif	244	85.8204	63.2133	0	0.620624	0.620624	0.712589	0.950119	32	5	10	78	65
245	WT CREST-CREST.tif	245	90.9972	52.7252	0	0.733465	0.733465	0.950119	0.950119	25.8462	5	10	80	68		614	DELMU CREST-CREST.tif	245	68.1596	68.6316	0	0.338522	0.338522	0.950119	0.950119	38.1667	5	10	78	62
246	WT CREST-CREST.tif	246	51.5187	64.9213	0	0.564204	0.564204	1.18765	0.712589	25.4	5	10	80	68		615	DELMU CREST-CREST.tif	246	74.2237	91.8464	0	0.451363	0.451363	0.712589	0.950119	30.625	5	10	78	63
247	WT CREST-CREST.tif	247	40.0773	28.2394	0	1.12841	1.12841	1.42518	1.18765	22.75	5	10	79	68		616	DELMU CREST-CREST.tif	247	54.6927	108.837	0	0.620624	0.620624	0.950119	0.950119	28.7273	5	10	78	67
248	WT CREST-CREST.tif	248	14.3884	42.6942	0	1.29767	1.29767	1.42518	1.42518	26	5	10	79	67		617	DELMU CREST-CREST.tif	248	52.328	34.744	0	0.733465	0.733465	1.42518	0.950119	21.4615	5	10	77	66
249	WT CREST-CREST.tif	249	16.5178	46.577	0	0.507783	0.507783	1.18765	1.18765	37.4444	5	10	79	68		618	DELMU CREST-CREST.tif	249	53.3808	35.021	0	0.564204	0.564204	0.712589	0.950119	28.5	5	10	77	65
250	WT CREST-CREST.tif	250	38.8495	54.964	0	0.564204	0.564204	0.950119	0.950119	35.4	5	10	79	67		619	DELMU CREST-CREST.tif	250	40.6851	39.6302	0	0.564204	0.564204	0.950119	0.712589	30.6	5	10	77	64
251	WT CREST-CREST.tif	251	110.337	38.0388	0	0.846305	0.846305	1.42518	0.950119	30.6667	5	10	78	66		620	DELMU CREST-CREST.tif	251	84.7944	63.0423	0	0.677044	0.677044	0.950119	0.950119	27.1667	5	10	77	64
252	WT CREST-CREST.tif	252	77.7403	75.9551	0	0.620624	0.620624	0.950119	0.712589	34.5455	5	10	78	66		621	DELMU CREST-CREST.tif	252	73.6663	71.5742	0	0.677044	0.677044	1.18765	1.18765	27.75	5	10	77	66
253	WT CREST-CREST.tif	253	51.6623	66.7589	0	0.564204	0.564204	0.950119	1.42518	27.3	5	10	77	66		622	DELMU CREST-CREST.tif	253	50.5312	71.9685	0	0.733465	0.733465	0.950119	1.42518	30.0769	5	10	77	64
254	WT CREST-CREST.tif	254	105.279	67.7632	0	0.394942	0.394942	0.950119	0.475059	32.2857	5	10	77	65		623	DELMU CREST-CREST.tif	254	91.1518	82.722	0	1.41051	1.41051	1.42518	1.66271	22.96	5	10	77	66
255	WT CREST-CREST.tif	255	81.3285	70.7965	0	0.451363	0.451363	0.950119	0.712589	25.75	5	10	77	66		624	DELMU CREST-CREST.tif	255	68.583	90.9821	0	1.24125	1.24125	1.42518	1.42518	23.6364	5	10	77	66
256	WT CREST-CREST.tif	256	69.3085	72.5703	0	1.35409	1.35409	1.66271	0.950119	23.6667	5	10	76	65		625	DELMU CREST-CREST.tif	256	84.6122	95.7328	0	0.507783	0.507783	0.712589	1.18765	31.6667	5	10	77	65
257	WT CREST-CREST.tif	257	25.1397	49.5566	0	0.338522	0.338522	0.950119	0.475059	35	5	10	75	63		626	DELMU CREST-CREST.tif	257	55.7251	32.0249	0	0.677044	0.677044	1.66271	0.712589	30	5	10	76	64
258	WT CREST-CREST.tif	258	102.395	50.8513	0	0.451363	0.451363	0.712589	0.712589	31.25	5	10	75	60		627	DELMU CREST-CREST.tif	258	82.2801	34.0425	0	1.18483	1.18483	1.42518	1.18765	20.7619	5	10	76	65
259	WT CREST-CREST.tif	259	76.3329	53.6794	0	0.338522	0.338522	0.475059	0.712589	33.6667	5	10	75	53		628	DELMU CREST-CREST.tif	259	15.5594	39.4103	0	0.733465	0.733465	1.18765	0.950119	23.3077	5	10	76	65
260	WT CREST-CREST.tif	260	8.81886	58.229	0	0.789885	0.789885	0.712589	1.66271	29.7143	5	10	75	64		629	DELMU CREST-CREST.tif	260	53.1449	42.1366	0	0.620624	0.620624	0.950119	1.18765	29	5	10	76	63
261	WT CREST-CREST.tif	261	105.416	67.1425	0	0.394942	0.394942	0.950119	0.712589	30.7143	5	10	75	64		630	DELMU CREST-CREST.tif	261	74.1143	42.5005	0	0.733465	0.733465	0.950119	1.18765	25.3077	5	10	76	65
262	WT CREST-CREST.tif	262	28.3405	78.1832	0	0.394942	0.394942	0.712589	0.712589	40.5714	5	10	75	58		631	DELMU CREST-CREST.tif	262	20.2129	50.0611	0	0.564204	0.564204	1.18765	0.712589	28	5	10	76	62
263	WT CREST-CREST.tif	263	99.8262	42.5789	0	0.620624	0.620624	1.18765	1.18765	24.7273	5	10	74	63		632	DELMU CREST-CREST.tif	263	93.6508	57.0119	0	1.52335	1.52335	2.85036	1.66271	22.1111	5	10	76	65
264	WT CREST-CREST.tif	264	71.5219	45.8826	0	0.902726	0.902726	0.950119	1.66271	24.5	5	10	74	63		633	DELMU CREST-CREST.tif	264	20.8553	57.2422	0	1.35409	1.35409	1.90024	1.18765	20.5	5	10	76	64
265	WT CREST-CREST.tif	265	77.685	47.9385	0	0.959146	0.959146	1.18765	1.66271	24	5	10	74	63		634	DELMU CREST-CREST.tif	265	94.8242	69.08	0	0.677044	0.677044	0.712589	1.18765	27.4167	5	10	76	65
266	WT CREST-CREST.tif	266	8.13067	57.8993	0	0.564204	0.564204	0.712589	1.18765	36.5	5	10	74	62		635	DELMU CREST-CREST.tif	266	32.3888	79.2061	0	1.07199	1.07199	1.42518	1.42518	25.5263	5	10	76	65
267	WT CREST-CREST.tif	267	52.877	27.993	0	0.733465	0.733465	1.18765	1.18765	22.6154	5	10	73	62		636	DELMU CREST-CREST.tif	267	62.9718	84.8238	0	0.789885	0.789885	0.712589	1.18765	23.7857	5	10	76	65
268	WT CREST-CREST.tif	268	78.1425	29.3804	0	0.338522	0.338522	0.712589	0.475059	33.5	5	10	73	54		637	DELMU CREST-CREST.tif	268	64.2592	86.4027	0	0.451363	0.451363	0.712589	0.950119	30.125	5	10	76	64
269	WT CREST-CREST.tif	269	62.2607	43.2667	0	0.564204	0.564204	0.712589	1.18765	25.5	5	10	73	61		638	DELMU CREST-CREST.tif	269	48.3004	38.5132	0	0.338522	0.338522	0.712589	0.712589	39.1667	5	10	75	58
270	WT CREST-CREST.tif	270	81.8918	51.3507	0	0.677044	0.677044	0.950119	1.42518	25.5	5	10	73	62		639	DELMU CREST-CREST.tif	270	85.8652	67.8812	0	0.507783	0.507783	0.950119	0.950119	29.7778	5	10	75	62
271	WT CREST-CREST.tif	271	113.996	64.8717	0	0.902726	0.902726	1.18765	1.18765	30.125	5	10	73	62		640	DELMU CREST-CREST.tif	271	54.5955	69.8455	0	1.12841	1.12841	1.18765	1.42518	25.15	5	10	75	64
272	WT CREST-CREST.tif	272	113.148	65.5873	0	1.18483	1.18483	1.18765	1.90024	21.7619	5	10	73	62		641	DELMU CREST-CREST.tif	272	70.4525	71.4317	0	0.846305	0.846305	0.950119	1.42518	24.4667	5	10	75	63
273	WT CREST-CREST.tif	273	72.9446	84.8249	0	0.620624	0.620624	1.18765	0.950119	22.5455	5	10	73	62		642	DELMU CREST-CREST.tif	273	51.982	72.2296	0	0.620624	0.620624	1.18765	0.950119	30.3636	5	10	75	63
274	WT CREST-CREST.tif	274	8.7497	56.7406	0	0.846305	0.846305	1.18765	0.950119	30.5333	5	10	72	60		643	DELMU CREST-CREST.tif	274	62.0423	77.0282	0	0.733465	0.733465	1.18765	1.18765	26.3846	5	10	75	64
275	WT CREST-CREST.tif	275	86.0975	23.8867	0	1.01557	1.01557	1.42518	1.66271	19.8333	5	10	71	60		644	DELMU CREST-CREST.tif	275	64.006	84.6342	0	0.789885	0.789885	1.18765	0.950119	26.7143	5	10	75	64
276	WT CREST-CREST.tif	276	57.945	28.7121	0	0.733465	0.733465	1.18765	1.42518	35.9231	5	10	71	60		645	DELMU CREST-CREST.tif	276	75.0421	90.0664	0	0.959146	0.959146	1.90024	1.18765	24.2353	5	10	75	64
277	WT CREST-CREST.tif	277	57.8945	30.052	0	0.394942	0.394942	0.475059	0.950119	30.2857	5	10	71	58		646	DELMU CREST-CREST.tif	277	69.5673	94.0442	0	0.451363	0.451363	0.712589	0.712589	28.75	5	10	75	62
278	WT CREST-CREST.tif	278	98.9742	32.4127	0	0.564204	0.564204	0.712589	0.950119	31.7	5	10	71	60		647	DELMU CREST-CREST.tif	278	58.6471	111.31	0	0.338522	0.338522	0.712589	0.475059	31.3333	5	10	75	63
279	WT CREST-CREST.tif	279	86.3235	43.5317	0	0.789885	0.789885	0.950119	1.42518	26.0714	5	10	71	60		648	DELMU CREST-CREST.tif	279	13.4056	25.8665	0	1.01557	1.01557	1.18765	1.42518	24.5	5	10	74	63
280	WT CREST-CREST.tif	280	91.1727	46.5522	0	0.902726	0.902726	0.950119	1.66271	20.3125	5	10	71	59		649	DELMU CREST-CREST.tif	280	40.1606	36.8623	0	0.338522	0.338522	0.712589	0.950119	30.6667	5	10	74	63
281	WT CREST-CREST.tif	281	14.6906	47.2693	0	0.507783	0.507783	0.950119	0.712589	29.8889	5	10	71	57		650	DELMU CREST-CREST.tif	281	90.8145	38.9599	0	0.394942	0.394942	0.712589	0.712589	33.4286	5	10	74	58
282	WT CREST-CREST.tif	282	67.9808	68.0314	0	0.394942	0.394942	0.475059	0.950119	30.8571	5	10	71	60		651	DELMU CREST-CREST.tif	282	88.8539	41.9414	0	0.677044	0.677044	1.42518	1.18765	26.75	5	10	74	63
283	WT CREST-CREST.tif	283	104.51	74.6626	0	1.41051	1.41051	1.66271	1.42518	21.12	5	10	71	60		652	DELMU CREST-CREST.tif	283	59.7817	50.7488	0	0.902726	0.902726	1.42518	0.950119	22.125	5	10	74	63
284	WT CREST-CREST.tif	284	102.465	78.2883	0	0.733465	0.733465	1.42518	1.18765	22.9231	5	10	71	60		653	DELMU CREST-CREST.tif	284	96.4721	51.442	0	0.789885	0.789885	1.18765	0.950119	25.6429	5	10	74	63
285	WT CREST-CREST.tif	285	99.7561	79.8731	0	1.01557	1.01557	1.42518	1.18765	18.6111	5	10	71	60		654	DELMU CREST-CREST.tif	285	94.2751	57.864	0	0.846305	0.846305	0.950119	1.42518	22.9333	5	10	74	63
286	WT CREST-CREST.tif	286	93.6119	89.4299	0	0.902726	0.902726	1.42518	1.18765	27.125	5	10	71	60		655	DELMU CREST-CREST.tif	286	53.4706	71.0427	0	0.846305	0.846305	0.712589	1.42518	31.1333	5	10	74	63
287	WT CREST-CREST.tif	287	69.6352	36.6538	0	0.507783	0.507783	0.950119	1.18765	28.4444	5	10	70	59		656	DELMU CREST-CREST.tif	287	82.9738	86.3806	0	0.338522	0.338522	0.475059	0.712589	37	5	10	74	63
288	WT CREST-CREST.tif	288	76.9819	54.6237	0	0.620624	0.620624	0.712589	0.950119	31.9091	5	10	70	59		657	DELMU CREST-CREST.tif	288	44.9735	86.8773	0	1.07199	1.07199	1.66271	1.66271	20.6842	5	10	74	63
289	WT CREST-CREST.tif	289	89.9147	54.6198	0	0.507783	0.507783	0.712589	1.18765	28.5556	5	10	70	59		658	DELMU CREST-CREST.tif	289	13.0429	21.5845	0	1.24125	1.24125	1.42518	1.18765	22.8636	5	10	73	62
290	WT CREST-CREST.tif	290	102.973	56.9074	0	0.620624	0.620624	0.950119	0.950119	24.9091	5	10	70	59		659	DELMU CREST-CREST.tif	290	11.2397	22.6791	0	1.35409	1.35409	1.66271	1.42518	21.6667	5	10	73	62
291	WT CREST-CREST.tif	291	79.314	65.9285	0	0.394942	0.394942	0.712589	0.712589	29.1429	5	10	70	57		660	DELMU CREST-CREST.tif	291	55.5789	33.9096	0	0.620624	0.620624	0.950119	0.950119	28.7273	5	10	73	62
292	WT CREST-CREST.tif	292	78.3563	78.0574	0	0.620624	0.620624	1.18765	0.950119	25	5	10	70	59		661	DELMU CREST-CREST.tif	292	54.4326	34.9178	0	0.507783	0.507783	0.712589	0.712589	27.5556	5	10	73	62
293	WT CREST-CREST.tif	293	59.8215	101.76	0	0.902726	0.902726	1.42518	0.950119	25.1875	5	10	70	59		662	DELMU CREST-CREST.tif	293	44.4908	36.2577	0	0.789885	0.789885	1.18765	1.42518	21.9286	5	10	73	62
294	WT CREST-CREST.tif	294	78.9312	31.2135	0	0.338522	0.338522	0.712589	0.712589	33.8333	5	10	69	58		663	DELMU CREST-CREST.tif	294	86.9569	41.5155	0	0.789885	0.789885	0.950119	1.18765	28.2857	5	10	73	62
295	WT CREST-CREST.tif	295	13.4871	42.3692	0	0.451363	0.451363	0.475059	1.18765	27.375	5	10	69	57		664	DELMU CREST-CREST.tif	295	29.4469	45.6505	0	0.338522	0.338522	0.712589	0.712589	29.1667	5	10	73	59
296	WT CREST-CREST.tif	296	99.8343	43.7289	0	0.394942	0.394942	0.475059	0.950119	24.5714	5	10	69	58		665	DELMU CREST-CREST.tif	296	60.3602	66.711	0	0.846305	0.846305	1.18765	1.42518	24.0667	5	10	73	62
297	WT CREST-CREST.tif	297	9.48186	54.2115	0	0.564204	0.564204	0.712589	0.950119	29.5	5	10	69	57		666	DELMU CREST-CREST.tif	297	78.7104	82.8931	0	1.07199	1.07199	1.42518	1.18765	31.3684	5	10	73	62
298	WT CREST-CREST.tif	298	49.0338	54.9618	0	0.846305	0.846305	1.42518	1.18765	23.1333	5	10	69	58		667	DELMU CREST-CREST.tif	298	74.0686	89.195	0	0.620624	0.620624	0.950119	0.950119	28.6364	5	10	73	60
299	WT CREST-CREST.tif	299	95.6464	63.094	0	0.394942	0.394942	0.950119	0.475059	31.2857	5	10	69	57		668	DELMU CREST-CREST.tif	299	54.1574	111.19	0	1.01557	1.01557	1.18765	1.66271	20.6667	5	10	73	62
300	WT CREST-CREST.tif	300	104.343	67.4795	0	0.789885	0.789885	1.18765	1.42518	24.2143	5	10	69	57		669	DELMU CREST-CREST.tif	300	53.2309	25.0293	0	0.507783	0.507783	0.712589	1.18765	31.5556	5	10	72	60
301	WT CREST-CREST.tif	301	86.5071	68.5795	0	0.338522	0.338522	0.712589	0.712589	27.3333	5	10	69	58		670	DELMU CREST-CREST.tif	301	38.8567	38.567	0	0.846305	0.846305	1.18765	0.950119	25.8	5	10	72	61
302	WT CREST-CREST.tif	302	78.3039	84.294	0	0.451363	0.451363	0.712589	1.18765	28.625	5	10	69	57		671	DELMU CREST-CREST.tif	302	14.4439	46.1816	0	1.18483	1.18483	1.90024	1.66271	23.6667	5	10	72	59
303	WT CREST-CREST.tif	303	73.2616	30.6232	0	0.451363	0.451363	0.712589	0.950119	24.625	5	10	68	57		672	DELMU CREST-CREST.tif	303	77.2194	49.6647	0	0.902726	0.902726	0.950119	1.42518	24.0625	5	10	72	61
304	WT CREST-CREST.tif	304	7.37926	52.8998	0	0.451363	0.451363	0.712589	1.18765	30	5	10	68	56		673	DELMU CREST-CREST.tif	304	92.5571	50.4028	0	0.733465	0.733465	0.950119	1.42518	22.7692	5	10	72	61
305	WT CREST-CREST.tif	305	107.073	52.8162	0	0.564204	0.564204	0.712589	0.950119	26.1	5	10	68	56		674	DELMU CREST-CREST.tif	305	30.2752	51.4327	0	0.677044	0.677044	0.712589	1.42518	25.0833	5	10	72	61
306	WT CREST-CREST.tif	306	6.74472	54.6196	0	0.451363	0.451363	0.475059	1.18765	31.625	5	10	68	57		675	DELMU CREST-CREST.tif	306	73.002	59.1328	0	1.46693	1.46693	1.66271	1.66271	25	5	10	72	61
307	WT CREST-CREST.tif	307	97.666	69.9628	0	1.46693	1.46693	1.90024	1.18765	26.7692	5	10	68	57		676	DELMU CREST-CREST.tif	307	33.9084	66.0809	0	0.564204	0.564204	1.18765	0.950119	28.9	5	10	72	60
308	WT CREST-CREST.tif	308	53.8657	46.4543	0	0.507783	0.507783	0.950119	0.712589	23.6667	5	10	67	56		677	DELMU CREST-CREST.tif	308	49.2687	66.8205	0	0.902726	0.902726	1.18765	1.18765	26.25	5	10	72	59
309	WT CREST-CREST.tif	309	10.8144	55.6676	0	0.451363	0.451363	0.950119	0.475059	30.5	5	10	67	54		678	DELMU CREST-CREST.tif	309	48.8313	67.9524	0	0.564204	0.564204	1.42518	0.712589	27.6	5	10	72	58
310	WT CREST-CREST.tif	310	62.4601	72.0562	0	0.846305	0.846305	0.950119	1.42518	20.2	5	10	67	56		679	DELMU CREST-CREST.tif	310	58.2929	70.248	0	1.41051	1.41051	1.42518	1.66271	24.68	5	10	72	61
311	WT CREST-CREST.tif	311	74.8107	74.7437	0	1.01557	1.01557	1.42518	1.18765	29.5556	5	10	67	55		680	DELMU CREST-CREST.tif	311	47.8546	71.4085	0	0.620624	0.620624	0.712589	1.18765	27	5	10	72	60
312	WT CREST-CREST.tif	312	80.5143	26.939	0	0.620624	0.620624	1.18765	0.712589	23.5455	5	10	66	55		681	DELMU CREST-CREST.tif	312	33.0352	75.0633	0	0.451363	0.451363	0.950119	0.950119	30.375	5	10	72	61
313	WT CREST-CREST.tif	313	78.2318	56.8922	0	0.620624	0.620624	0.950119	0.950119	22.7273	5	10	66	55		682	DELMU CREST-CREST.tif	313	56.8208	76.4626	0	1.41051	1.41051	2.3753	1.18765	19.48	5	10	72	61
314	WT CREST-CREST.tif	314	12.1326	57.1717	0	0.338522	0.338522	0.950119	0.475059	34.1667	5	10	66	52		683	DELMU CREST-CREST.tif	314	79.1177	93.0384	0	0.789885	0.789885	1.42518	1.18765	20.8571	5	10	72	61
315	WT CREST-CREST.tif	315	75.1982	75.5171	0	0.451363	0.451363	0.950119	0.712589	27.375	5	10	66	55		684	DELMU CREST-CREST.tif	315	71.5512	24.7491	0	0.789885	0.789885	0.950119	1.66271	23.2143	5	10	71	60
316	WT CREST-CREST.tif	316	90.9943	22.1412	0	0.959146	0.959146	1.66271	1.42518	23.2941	5	10	65	54		685	DELMU CREST-CREST.tif	316	36.0673	29.7151	0	0.564204	0.564204	0.950119	0.950119	24.9	5	10	71	60
317	WT CREST-CREST.tif	317	102.887	43.1453	0	0.677044	0.677044	0.950119	0.950119	23.25	5	10	65	54		686	DELMU CREST-CREST.tif	317	41.4445	30.4403	0	0.733465	0.733465	0.950119	0.950119	26.5385	5	10	71	59
318	WT CREST-CREST.tif	318	13.8861	44.832	0	0.394942	0.394942	0.950119	0.950119	28.8571	5	10	65	50		687	DELMU CREST-CREST.tif	318	47.8559	40.0332	0	1.18483	1.18483	1.66271	1.66271	18.619	5	10	71	60
319	WT CREST-CREST.tif	319	6.07872	55.1873	0	0.338522	0.338522	0.950119	0.475059	31	5	10	65	52		688	DELMU CREST-CREST.tif	319	13.2343	43.3651	0	0.620624	0.620624	0.712589	0.950119	29.8182	5	10	71	60
320	WT CREST-CREST.tif	320	7.27483	56.1952	0	0.394942	0.394942	1.18765	0.475059	34.8571	5	10	65	53		689	DELMU CREST-CREST.tif	320	89.9679	52.7665	0	0.394942	0.394942	0.950119	0.712589	24.2857	5	10	71	60
321	WT CREST-CREST.tif	321	80.9914	70.15	0	0.338522	0.338522	0.950119	0.475059	31.6667	5	10	65	54		690	DELMU CREST-CREST.tif	321	73.7231	68.7358	0	0.564204	0.564204	0.712589	0.950119	28.6	5	10	71	55
322	WT CREST-CREST.tif	322	55.1938	30.3737	0	0.789885	0.789885	0.950119	1.18765	29.8571	5	10	64	51		691	DELMU CREST-CREST.tif	322	64.6069	77.8799	0	0.902726	0.902726	1.42518	1.18765	24.875	5	10	71	60
323	WT CREST-CREST.tif	323	72.3754	36.3992	0	0.338522	0.338522	0.475059	0.712589	31.1667	5	10	64	51		692	DELMU CREST-CREST.tif	323	87.1902	85.5804	0	0.564204	0.564204	0.712589	0.950119	28.3	5	10	71	58
324	WT CREST-CREST.tif	324	70.5624	36.7262	0	0.846305	0.846305	0.950119	1.18765	20.7333	5	10	64	53		693	DELMU CREST-CREST.tif	324	85.6545	87.4531	0	0.733465	0.733465	0.950119	1.18765	25.5385	5	10	71	59
325	WT CREST-CREST.tif	325	103.908	40.7921	0	0.846305	0.846305	1.18765	1.18765	27.1333	5	10	64	53		694	DELMU CREST-CREST.tif	325	49.0652	89.6855	0	0.677044	0.677044	1.18765	0.950119	29.0833	5	10	71	58
326	WT CREST-CREST.tif	326	14.58	44.331	0	0.451363	0.451363	0.950119	0.712589	32.75	5	10	64	52		695	DELMU CREST-CREST.tif	326	69.9615	90.6149	0	1.01557	1.01557	1.42518	0.950119	25	5	10	71	59
327	WT CREST-CREST.tif	327	111.986	61.9527	0	0.789885	0.789885	0.950119	0.950119	26.2857	5	10	64	53		696	DELMU CREST-CREST.tif	327	73.9395	92.6456	0	0.394942	0.394942	0.950119	0.712589	37.5714	5	10	71	56
328	WT CREST-CREST.tif	328	74.1957	70.5128	0	0.564204	0.564204	1.18765	0.712589	30.5	5	10	64	52		697	DELMU CREST-CREST.tif	328	56.8526	94.3743	0	1.41051	1.41051	1.42518	1.42518	21.52	5	10	71	60
329	WT CREST-CREST.tif	329	70.9524	72.5205	0	0.338522	0.338522	0.712589	0.712589	40.1667	5	10	64	50		698	DELMU CREST-CREST.tif	329	54.3717	102.862	0	0.733465	0.733465	1.18765	0.950119	24.2308	5	10	71	60
330	WT CREST-CREST.tif	330	10.3551	29.7029	0	0.451363	0.451363	0.475059	1.18765	35.5	5	10	63	50		699	DELMU CREST-CREST.tif	330	55.8434	106.469	0	0.733465	0.733465	1.18765	0.712589	27.5385	5	10	71	59
331	WT CREST-CREST.tif	331	60.6639	41.1156	0	0.677044	0.677044	1.18765	0.712589	19.8333	5	10	63	52		700	DELMU CREST-CREST.tif	331	75.1898	47.3742	0	0.959146	0.959146	0.950119	1.42518	21.5294	5	10	70	59
332	WT CREST-CREST.tif	332	1.63084	42.2959	0	1.01557	1.01557	1.42518	1.42518	22.7778	5	10	63	52		701	DELMU CREST-CREST.tif	332	27.8482	61.9738	0	0.338522	0.338522	0.475059	0.950119	27.6667	5	10	70	58
333	WT CREST-CREST.tif	333	15.377	43.8824	0	0.564204	0.564204	0.950119	0.950119	25.1	5	10	63	52		702	DELMU CREST-CREST.tif	333	71.597	64.1544	0	0.451363	0.451363	0.712589	0.712589	23.625	5	10	70	59
334	WT CREST-CREST.tif	334	99.229	44.4803	0	0.620624	0.620624	0.712589	1.42518	22.9091	5	10	63	52		703	DELMU CREST-CREST.tif	334	30.6383	69.3556	0	0.789885	0.789885	1.42518	0.712589	27.5714	5	10	70	57
335	WT CREST-CREST.tif	335	17.1932	45.6164	0	0.677044	0.677044	1.18765	1.18765	22.1667	5	10	63	52		704	DELMU CREST-CREST.tif	335	49.6491	71.8982	0	0.564204	0.564204	0.950119	0.712589	31.1	5	10	70	59
336	WT CREST-CREST.tif	336	102.463	66.2822	0	1.12841	1.12841	1.90024	1.18765	22.95	5	10	63	51		705	DELMU CREST-CREST.tif	336	68.3565	80.3989	0	0.677044	0.677044	0.950119	1.18765	22.4167	5	10	70	58
337	WT CREST-CREST.tif	337	83.8341	72.2878	0	0.564204	0.564204	1.18765	0.950119	20.5	5	10	63	52		706	DELMU CREST-CREST.tif	337	51.0586	81.6284	0	0.451363	0.451363	0.712589	0.950119	37.375	5	10	70	59
338	WT CREST-CREST.tif	338	47.3667	38.8239	0	1.12841	1.12841	1.42518	1.42518	21.5	5	10	62	51		707	DELMU CREST-CREST.tif	338	37.805	84.7379	0	0.733465	0.733465	1.42518	0.950119	23.6923	5	10	70	59
339	WT CREST-CREST.tif	339	96.1364	49.2659	0	0.394942	0.394942	0.950119	0.475059	26.8571	5	10	62	51		708	DELMU CREST-CREST.tif	339	47.6846	91.0415	0	1.12841	1.12841	1.42518	1.42518	23	5	10	70	58
340	WT CREST-CREST.tif	340	90.3166	51.279	0	1.52335	1.52335	1.42518	2.85036	18.9259	5	10	62	51		709	DELMU CREST-CREST.tif	340	51.6665	18.2116	0	0.846305	0.846305	0.950119	1.18765	20.6667	5	10	69	58
341	WT CREST-CREST.tif	341	10.6193	52.9711	0	0.564204	0.564204	0.950119	0.950119	24.6	5	10	62	51		710	DELMU CREST-CREST.tif	341	74.6932	25.7042	0	0.451363	0.451363	1.18765	0.712589	25.625	5	10	69	58
342	WT CREST-CREST.tif	342	80.7612	53.954	0	0.451363	0.451363	0.712589	0.950119	26.5	5	10	62	51		711	DELMU CREST-CREST.tif	342	13.364	27.6999	0	0.789885	0.789885	0.950119	1.18765	24.2143	5	10	69	58
343	WT CREST-CREST.tif	343	8.27502	54.4983	0	0.394942	0.394942	0.475059	1.42518	26.4286	5	10	62	51		712	DELMU CREST-CREST.tif	343	23.9415	33.1551	0	0.451363	0.451363	0.712589	1.18765	27.875	5	10	69	57
344	WT CREST-CREST.tif	344	94.6811	98.1216	0	0.677044	0.677044	0.950119	1.18765	27.1667	5	10	62	50		713	DELMU CREST-CREST.tif	344	54.6888	33.8038	0	0.620624	0.620624	0.950119	0.950119	26.9091	5	10	69	58
345	WT CREST-CREST.tif	345	63.9875	29.7536	0	0.338522	0.338522	0.712589	0.712589	26.6667	5	10	61	50		714	DELMU CREST-CREST.tif	345	45.8212	33.953	0	0.677044	0.677044	1.18765	0.950119	21.5833	5	10	69	57
346	WT CREST-CREST.tif	346	86.1374	55.2421	0	0.451363	0.451363	0.475059	1.18765	23.5	5	10	61	50		715	DELMU CREST-CREST.tif	346	18.3073	38.8201	0	0.959146	0.959146	1.42518	1.42518	19.1765	5	10	69	58
347	WT CREST-CREST.tif	347	11.6755	56.1875	0	0.451363	0.451363	0.950119	0.950119	22.75	5	10	61	50		716	DELMU CREST-CREST.tif	347	72.9216	39.9892	0	0.564204	0.564204	0.950119	0.950119	25.4	5	10	69	56
348	WT CREST-CREST.tif	348	100.229	67.5446	0	0.564204	0.564204	0.950119	0.950119	26.2	5	10	61	48		717	DELMU CREST-CREST.tif	348	40.2805	55.063	0	0.789885	0.789885	1.18765	1.42518	21.6429	5	10	69	58
349	WT CREST-CREST.tif	349	97.0139	45.3512	0	0.620624	0.620624	0.950119	0.950119	22.9091	5	10	60	49		718	DELMU CREST-CREST.tif	349	93.6691	55.8709	0	0.507783	0.507783	0.950119	0.712589	29.7778	5	10	69	58
350	WT CREST-CREST.tif	350	69.8783	47.9321	0	0.677044	0.677044	1.18765	0.950119	22.6667	5	10	60	47		719	DELMU CREST-CREST.tif	350	81.5586	58.1156	0	0.902726	0.902726	1.42518	1.18765	24.1875	5	10	69	58
351	WT CREST-CREST.tif	351	93.2056	43.9791	0	0.564204	0.564204	0.950119	0.950119	26.3	5	10	59	48		720	DELMU CREST-CREST.tif	351	58.0185	63.3553	0	0.733465	0.733465	0.712589	1.42518	23.8462	5	10	69	58
352	WT CREST-CREST.tif	352	98.2581	44.0569	0	0.564204	0.564204	0.950119	0.712589	21.9	5	10	59	48		721	DELMU CREST-CREST.tif	352	61.2923	75.5977	0	0.733465	0.733465	1.18765	0.950119	24.5385	5	10	69	58
353	WT CREST-CREST.tif	353	80.2566	44.6321	0	0.451363	0.451363	0.950119	0.712589	24	5	10	59	46		722	DELMU CREST-CREST.tif	353	33.8176	76.5454	0	0.677044	0.677044	1.18765	0.950119	23.75	5	10	69	56
354	WT CREST-CREST.tif	354	76.1781	54.5937	0	0.338522	0.338522	0.475059	0.712589	32.1667	5	10	59	45		723	DELMU CREST-CREST.tif	354	86.8895	82.1234	0	0.451363	0.451363	1.18765	0.950119	21.125	5	10	69	58
355	WT CREST-CREST.tif	355	76.4246	55.4628	0	0.620624	0.620624	1.66271	0.712589	26.2727	5	10	59	48		724	DELMU CREST-CREST.tif	355	52.0821	113.579	0	0.564204	0.564204	0.712589	0.950119	29	5	10	69	56
356	WT CREST-CREST.tif	356	38.3902	56.1048	0	0.789885	0.789885	1.18765	0.950119	22.7143	5	10	59	48		725	DELMU CREST-CREST.tif	356	13.1333	23.8406	0	0.451363	0.451363	0.712589	1.18765	25.75	5	10	68	57
357	WT CREST-CREST.tif	357	72.8745	64.1766	0	0.564204	0.564204	1.18765	0.950119	26.7	5	10	59	48		726	DELMU CREST-CREST.tif	357	77.3416	30.8637	0	0.902726	0.902726	1.18765	1.42518	23.4375	5	10	68	57
358	WT CREST-CREST.tif	358	97.6782	31.3154	0	0.564204	0.564204	0.712589	1.18765	27.1	5	10	58	47		727	DELMU CREST-CREST.tif	358	51.7608	37.1585	0	0.733465	0.733465	1.18765	0.950119	25.6923	5	10	68	57
359	WT CREST-CREST.tif	359	68.1942	48.9723	0	0.507783	0.507783	0.712589	0.712589	25	5	10	58	47		728	DELMU CREST-CREST.tif	359	64.7258	43.6047	0	0.620624	0.620624	0.950119	0.950119	30.6364	5	10	68	57
360	WT CREST-CREST.tif	360	89.7534	57.0126	0	0.507783	0.507783	0.712589	0.950119	24.1111	5	10	58	47		729	DELMU CREST-CREST.tif	360	61.3961	46.1331	0	0.338522	0.338522	0.475059	0.712589	40.8333	5	10	68	55
361	WT CREST-CREST.tif	361	7.10404	58.1708	0	0.733465	0.733465	1.18765	1.18765	25.9231	5	10	58	47		730	DELMU CREST-CREST.tif	361	63.2013	51.4067	0	0.677044	0.677044	1.18765	0.950119	29	5	10	68	57
362	WT CREST-CREST.tif	362	46.868	63.366	0	1.07199	1.07199	1.18765	1.18765	24.1053	5	10	58	47		731	DELMU CREST-CREST.tif	362	46.1404	62.8951	0	0.564204	0.564204	0.950119	1.18765	25.5	5	10	68	55
363	WT CREST-CREST.tif	363	98.7466	69.2262	0	0.733465	0.733465	1.42518	0.950119	20	5	10	58	47		732	DELMU CREST-CREST.tif	363	80.9855	77.3026	0	1.63619	1.63619	1.42518	2.13777	20.2759	5	10	68	57
364	WT CREST-CREST.tif	364	56.9354	29.2405	0	0.902726	0.902726	1.18765	0.950119	24.4375	5	10	57	45		733	DELMU CREST-CREST.tif	364	57.3256	78.9035	0	0.620624	0.620624	0.950119	0.950119	27.7273	5	10	68	57
365	WT CREST-CREST.tif	365	96.9407	30.8261	0	0.507783	0.507783	0.712589	0.950119	24	5	10	57	46		734	DELMU CREST-CREST.tif	365	87.6711	84.0222	0	1.24125	1.24125	1.66271	1.90024	27.1364	5	10	68	57
366	WT CREST-CREST.tif	366	110.09	38.874	0	0.846305	0.846305	1.66271	0.712589	19	5	10	57	46		735	DELMU CREST-CREST.tif	366	41.2785	84.5735	0	0.733465	0.733465	0.950119	0.950119	29.6923	5	10	68	53
367	WT CREST-CREST.tif	367	78.9454	56.8361	0	0.338522	0.338522	0.712589	0.950119	25	5	10	57	46		736	DELMU CREST-CREST.tif	367	88.1997	85.595	0	0.733465	0.733465	1.18765	0.950119	24.6923	5	10	68	57
368	WT CREST-CREST.tif	368	75.6202	53.1681	0	0.789885	0.789885	1.18765	1.18765	21.5714	5	10	56	45		737	DELMU CREST-CREST.tif	368	89.6552	86.9824	0	0.677044	0.677044	0.950119	1.18765	29.75	5	10	68	56
369	WT CREST-CREST.tif	369	87.1787	58.5245	0	0.338522	0.338522	0.712589	0.950119	22.3333	5	10	56	45		738	DELMU CREST-CREST.tif	369	8.75826	22.8081	0	1.91829	1.91829	1.90024	1.66271	18.6471	5	10	67	56
																739	DELMU CREST-CREST.tif	370	72.4755	29.3943	0	1.24125	1.24125	1.66271	1.18765	21.2727	5	10	67	56
																740	DELMU CREST-CREST.tif	371	73.2152	44.6302	0	0.677044	0.677044	1.18765	0.712589	26.5	5	10	67	54
																741	DELMU CREST-CREST.tif	372	87.2788	62.0765	0	0.338522	0.338522	0.475059	0.712589	44.3333	5	10	67	56
																742	DELMU CREST-CREST.tif	373	58.9759	65.1889	0	0.677044	0.677044	1.18765	0.950119	26	5	10	67	54
																743	DELMU CREST-CREST.tif	374	88.1325	66.3334	0	0.394942	0.394942	0.950119	0.950119	26.5714	5	10	67	55
																744	DELMU CREST-CREST.tif	375	50.9421	92.9881	0	0.394942	0.394942	0.950119	0.475059	31.8571	5	10	67	54
																745	DELMU CREST-CREST.tif	376	84.9153	93.7566	0	0.959146	0.959146	1.18765	1.42518	22.5294	5	10	67	56
																746	DELMU CREST-CREST.tif	377	54.1658	14.6254	0	1.12841	1.12841	1.66271	1.66271	20.95	5	10	66	55
																747	DELMU CREST-CREST.tif	378	74.826	34.1682	0	0.564204	0.564204	0.950119	0.712589	28.3	5	10	66	55
																748	DELMU CREST-CREST.tif	379	46.5927	38.6388	0	0.959146	0.959146	1.18765	1.18765	23.4706	5	10	66	55
																749	DELMU CREST-CREST.tif	380	22.9277	52.6081	0	0.338522	0.338522	0.712589	0.475059	29.5	5	10	66	54
																750	DELMU CREST-CREST.tif	381	47.8753	57.6101	0	1.24125	1.24125	1.42518	1.66271	21.9545	5	10	66	55
																751	DELMU CREST-CREST.tif	382	25.0064	62.1034	0	1.01557	1.01557	1.66271	1.66271	23.6667	5	10	66	55
																752	DELMU CREST-CREST.tif	383	48.1432	62.2503	0	0.677044	0.677044	0.950119	1.42518	22.5833	5	10	66	54
																753	DELMU CREST-CREST.tif	384	45.2703	66.5011	0	0.677044	0.677044	0.950119	1.18765	24.6667	5	10	66	52
																754	DELMU CREST-CREST.tif	385	32.7681	73.9769	0	0.564204	0.564204	0.950119	0.950119	28	5	10	66	54
																755	DELMU CREST-CREST.tif	386	63.2567	74.7305	0	0.620624	0.620624	0.950119	0.950119	29.5455	5	10	66	54
																756	DELMU CREST-CREST.tif	387	55.8118	108.029	0	0.733465	0.733465	0.950119	0.950119	21.3846	5	10	66	55
																757	DELMU CREST-CREST.tif	388	52.3477	31.407	0	0.846305	0.846305	1.18765	1.18765	22.0667	5	10	65	54
																758	DELMU CREST-CREST.tif	389	45.8814	34.7945	0	0.507783	0.507783	0.950119	0.712589	33.2222	5	10	65	53
																759	DELMU CREST-CREST.tif	390	45.202	36.8323	0	0.394942	0.394942	0.712589	0.712589	29	5	10	65	53
																760	DELMU CREST-CREST.tif	391	12.7916	42.2631	0	0.733465	0.733465	1.18765	0.950119	26.6154	5	10	65	52
																761	DELMU CREST-CREST.tif	392	21.6124	43.4815	0	1.18483	1.18483	1.66271	1.66271	19.9524	5	10	65	54
																762	DELMU CREST-CREST.tif	393	95.8114	50.3726	0	0.677044	0.677044	1.42518	0.950119	25.5	5	10	65	54
																763	DELMU CREST-CREST.tif	394	42.147	73.9717	0	0.733465	0.733465	1.42518	0.950119	21.3846	5	10	65	54
																764	DELMU CREST-CREST.tif	395	54.3585	78.3643	0	0.507783	0.507783	0.712589	0.712589	25.7778	5	10	65	53
																765	DELMU CREST-CREST.tif	396	36.4086	80.716	0	0.846305	0.846305	1.18765	1.18765	22.6	5	10	65	53
																766	DELMU CREST-CREST.tif	397	42.8504	87.3028	0	0.338522	0.338522	0.712589	0.475059	33.3333	5	10	65	52
																767	DELMU CREST-CREST.tif	398	68.0146	87.541	0	0.789885	0.789885	1.18765	1.42518	23.2143	5	10	65	54
																768	DELMU CREST-CREST.tif	399	60.1322	88.8146	0	0.338522	0.338522	0.712589	0.712589	27.6667	5	10	65	53
																769	DELMU CREST-CREST.tif	400	54.6598	105.328	0	0.733465	0.733465	1.42518	0.712589	26.1538	5	10	65	53
																770	DELMU CREST-CREST.tif	401	57.6149	111.97	0	0.733465	0.733465	0.950119	0.950119	28.2308	5	10	65	54
																771	DELMU CREST-CREST.tif	402	66.0921	27.8602	0	0.394942	0.394942	0.950119	0.475059	29.4286	5	10	64	48
																772	DELMU CREST-CREST.tif	403	35.5256	56.12	0	0.677044	0.677044	1.18765	0.950119	23.25	5	10	64	53
																773	DELMU CREST-CREST.tif	404	74.4333	68.4572	0	0.394942	0.394942	0.475059	0.950119	34.1429	5	10	64	49
																774	DELMU CREST-CREST.tif	405	77.4545	70.2647	0	0.620624	0.620624	0.950119	0.712589	24	5	10	64	53
																775	DELMU CREST-CREST.tif	406	48.8358	71.0972	0	0.620624	0.620624	0.950119	1.18765	25.3636	5	10	64	50
																776	DELMU CREST-CREST.tif	407	43.5006	73.5668	0	0.789885	0.789885	1.42518	0.950119	24.9286	5	10	64	53
																777	DELMU CREST-CREST.tif	408	30.5025	76.0106	0	1.18483	1.18483	1.42518	1.66271	20.0476	5	10	64	53
																778	DELMU CREST-CREST.tif	409	88.4317	89.1304	0	0.620624	0.620624	1.18765	0.712589	31.1818	5	10	64	53
																779	DELMU CREST-CREST.tif	410	43.5276	34.4743	0	0.507783	0.507783	0.712589	1.18765	24.3333	5	10	63	51
																780	DELMU CREST-CREST.tif	411	26.8897	35.1243	0	0.677044	0.677044	0.950119	1.18765	24.3333	5	10	63	52
																781	DELMU CREST-CREST.tif	412	36.6408	40.246	0	0.902726	0.902726	1.18765	1.18765	20.375	5	10	63	52
																782	DELMU CREST-CREST.tif	413	85.8808	41.4075	0	0.338522	0.338522	0.712589	0.712589	35.8333	5	10	63	50
																783	DELMU CREST-CREST.tif	414	28.7051	48.1513	0	0.507783	0.507783	1.18765	0.950119	22	5	10	63	52
																784	DELMU CREST-CREST.tif	415	90.3033	54.0573	0	0.959146	0.959146	0.950119	1.42518	23.5882	5	10	63	52
																785	DELMU CREST-CREST.tif	416	41.888	59.732	0	0.733465	0.733465	0.712589	1.42518	28.6923	5	10	63	52
																786	DELMU CREST-CREST.tif	417	88.5088	65.2082	0	0.507783	0.507783	0.712589	0.950119	31.4444	5	10	63	51
																787	DELMU CREST-CREST.tif	418	42.8761	75.5158	0	0.451363	0.451363	0.712589	0.950119	30.25	5	10	63	51
																788	DELMU CREST-CREST.tif	419	60.5285	80.8297	0	0.902726	0.902726	0.950119	1.42518	27.5	5	10	63	51
																789	DELMU CREST-CREST.tif	420	52.2648	112.273	0	1.18483	1.18483	1.42518	1.42518	24.7143	5	10	63	52
																790	DELMU CREST-CREST.tif	421	23.4787	24.3633	0	0.789885	0.789885	1.18765	0.950119	23.5714	5	10	62	50
																791	DELMU CREST-CREST.tif	422	42.303	38.7348	0	0.564204	0.564204	0.950119	0.712589	27.2	5	10	62	50
																792	DELMU CREST-CREST.tif	423	49.9689	42.0638	0	0.789885	0.789885	1.42518	1.18765	19.3571	5	10	62	51
																793	DELMU CREST-CREST.tif	424	53.9362	42.8072	0	0.677044	0.677044	1.18765	0.950119	21	5	10	62	51
																794	DELMU CREST-CREST.tif	425	94.6825	48.946	0	0.451363	0.451363	0.712589	0.950119	32	5	10	62	47
																795	DELMU CREST-CREST.tif	426	50.1911	56.4285	0	0.846305	0.846305	1.42518	0.950119	20.8	5	10	62	51
																796	DELMU CREST-CREST.tif	427	69.8603	58.8016	0	0.959146	0.959146	1.18765	1.18765	30	5	10	62	51
																797	DELMU CREST-CREST.tif	428	88.1509	63.5982	0	0.620624	0.620624	1.18765	0.712589	26	5	10	62	51
																798	DELMU CREST-CREST.tif	429	79.8799	69.802	0	0.959146	0.959146	1.42518	1.18765	21.5882	5	10	62	51
																799	DELMU CREST-CREST.tif	430	76.1937	72.9095	0	0.507783	0.507783	0.712589	0.950119	28.2222	5	10	62	49
																800	DELMU CREST-CREST.tif	431	44.0872	77.067	0	0.338522	0.338522	0.475059	0.950119	36.5	5	10	62	50
																801	DELMU CREST-CREST.tif	432	47.9093	83.4804	0	0.338522	0.338522	0.475059	0.950119	29.8333	5	10	62	46
																802	DELMU CREST-CREST.tif	433	53.693	84.8826	0	0.789885	0.789885	1.18765	1.18765	21.0714	5	10	62	51
																803	DELMU CREST-CREST.tif	434	43.433	86.7264	0	0.564204	0.564204	1.42518	0.712589	27.9	5	10	62	48
																804	DELMU CREST-CREST.tif	435	86.357	89.9477	0	0.733465	0.733465	0.950119	1.18765	25	5	10	62	50
																805	DELMU CREST-CREST.tif	436	42.5018	34.7314	0	0.564204	0.564204	0.712589	0.950119	23.7	5	10	61	49
																806	DELMU CREST-CREST.tif	437	26.8626	46.2577	0	1.41051	1.41051	1.66271	2.3753	17.88	5	10	61	50
																807	DELMU CREST-CREST.tif	438	49.0715	46.9318	0	0.677044	0.677044	0.950119	1.42518	20.5833	5	10	61	49
																808	DELMU CREST-CREST.tif	439	78.0042	52.0324	0	1.24125	1.24125	1.90024	1.42518	19.3182	5	10	61	50
																809	DELMU CREST-CREST.tif	440	48.4822	58.7624	0	0.507783	0.507783	0.950119	0.950119	24.2222	5	10	61	49
																810	DELMU CREST-CREST.tif	441	42.6485	63.9785	0	1.41051	1.41051	1.90024	1.42518	21.96	5	10	61	50
																811	DELMU CREST-CREST.tif	442	73.9602	67.3467	0	0.564204	0.564204	0.950119	0.950119	25.5	5	10	61	50
																812	DELMU CREST-CREST.tif	443	55.0159	68.3754	0	1.52335	1.52335	1.66271	1.42518	19.9259	5	10	61	50
																813	DELMU CREST-CREST.tif	444	82.1562	86.6173	0	0.846305	0.846305	0.950119	1.42518	25.6	5	10	61	49
																814	DELMU CREST-CREST.tif	445	60.5807	99.3071	0	0.733465	0.733465	1.18765	1.42518	22.3077	5	10	61	49
																815	DELMU CREST-CREST.tif	446	19.147	29.6128	0	0.902726	0.902726	1.18765	1.18765	26.6875	5	10	60	49
																816	DELMU CREST-CREST.tif	447	40.9149	37.3527	0	0.733465	0.733465	0.712589	1.42518	24.7692	5	10	60	49
																817	DELMU CREST-CREST.tif	448	83.085	40.6549	0	1.12841	1.12841	1.66271	1.18765	18.15	5	10	60	49
																818	DELMU CREST-CREST.tif	449	21.9332	50.6216	0	0.507783	0.507783	0.950119	0.950119	26.5556	5	10	60	49
																819	DELMU CREST-CREST.tif	450	66.257	52.4837	0	0.620624	0.620624	0.950119	0.950119	25.0909	5	10	60	49
																820	DELMU CREST-CREST.tif	451	47.3088	56.5125	0	0.564204	0.564204	0.950119	0.950119	20.6	5	10	60	49
																821	DELMU CREST-CREST.tif	452	45.1127	73.4759	0	0.507783	0.507783	0.712589	0.950119	25	5	10	60	45
																822	DELMU CREST-CREST.tif	453	32.5206	77.9896	0	0.620624	0.620624	0.712589	0.950119	21.6364	5	10	60	49
																823	DELMU CREST-CREST.tif	454	56.8151	108.027	0	0.620624	0.620624	0.950119	1.18765	21.3636	5	10	60	47
																824	DELMU CREST-CREST.tif	455	54.4595	113.315	0	0.789885	0.789885	1.66271	0.950119	23.1429	5	10	60	49
																825	DELMU CREST-CREST.tif	456	26.2096	28.5385	0	0.902726	0.902726	0.950119	1.18765	23.375	5	10	59	47
																826	DELMU CREST-CREST.tif	457	26.2549	30.0789	0	0.789885	0.789885	0.950119	0.950119	30.2857	5	10	59	48
																827	DELMU CREST-CREST.tif	458	17.5244	50.547	0	0.338522	0.338522	0.950119	0.712589	33	5	10	59	47
																828	DELMU CREST-CREST.tif	459	46.2201	56.1051	0	0.564204	0.564204	0.950119	0.950119	24.2	5	10	59	48
																829	DELMU CREST-CREST.tif	460	45.3104	60.1989	0	0.789885	0.789885	0.950119	1.18765	20.5714	5	10	59	48
																830	DELMU CREST-CREST.tif	461	55.714	62.9499	0	0.846305	0.846305	1.18765	1.18765	24.4667	5	10	59	46
																831	DELMU CREST-CREST.tif	462	78.864	79.7272	0	0.959146	0.959146	1.18765	1.18765	17.0588	5	10	59	48
																832	DELMU CREST-CREST.tif	463	87.0889	94.9421	0	1.35409	1.35409	1.66271	1.66271	24.125	5	10	59	48
																833	DELMU CREST-CREST.tif	464	48.4392	20.9297	0	0.789885	0.789885	1.42518	0.950119	23.1429	5	10	58	47
																834	DELMU CREST-CREST.tif	465	85.3303	35.4718	0	0.846305	0.846305	1.42518	1.42518	23	5	10	58	46
																835	DELMU CREST-CREST.tif	466	54.9844	39.5574	0	0.620624	0.620624	1.18765	0.712589	25.9091	5	10	58	47
																836	DELMU CREST-CREST.tif	467	72.2492	42.6473	0	0.564204	0.564204	1.18765	0.712589	26.6	5	10	58	47
																837	DELMU CREST-CREST.tif	468	75.6751	42.9019	0	0.507783	0.507783	0.950119	1.18765	22.3333	5	10	58	47
																838	DELMU CREST-CREST.tif	469	23.3913	52.2734	0	0.394942	0.394942	1.18765	0.950119	22.1429	5	10	58	47
																839	DELMU CREST-CREST.tif	470	46.4896	52.8481	0	0.394942	0.394942	0.712589	0.950119	29.7143	5	10	58	45
																840	DELMU CREST-CREST.tif	471	47.6393	60.9459	0	0.338522	0.338522	0.712589	0.712589	24.3333	5	10	58	46
																841	DELMU CREST-CREST.tif	472	68.9541	66.5284	0	0.677044	0.677044	1.18765	1.42518	26.6667	5	10	58	46
																842	DELMU CREST-CREST.tif	473	93.6269	69.7049	0	0.902726	0.902726	1.66271	1.18765	21.4375	5	10	58	47
																843	DELMU CREST-CREST.tif	474	29.5616	72.8836	0	0.846305	0.846305	0.950119	1.42518	20.4	5	10	58	47
																844	DELMU CREST-CREST.tif	475	41.5757	76.77	0	0.620624	0.620624	0.950119	0.950119	24.3636	5	10	58	45
																845	DELMU CREST-CREST.tif	476	36.7045	83.3701	0	0.451363	0.451363	0.950119	0.712589	31.125	5	10	58	46
																846	DELMU CREST-CREST.tif	477	48.9899	18.4552	0	0.564204	0.564204	0.712589	0.950119	30.3	5	10	57	46
																847	DELMU CREST-CREST.tif	478	17.699	35.2919	0	1.24125	1.24125	1.66271	1.18765	21.2727	5	10	57	46
																848	DELMU CREST-CREST.tif	479	37.2695	58.8013	0	0.846305	0.846305	0.950119	1.66271	22.4	5	10	57	45
																849	DELMU CREST-CREST.tif	480	35.708	59.7227	0	0.564204	0.564204	0.950119	0.950119	24.5	5	10	57	46
																850	DELMU CREST-CREST.tif	481	40.8648	61.1014	0	0.789885	0.789885	0.950119	1.18765	28.0714	5	10	57	45
																851	DELMU CREST-CREST.tif	482	45.2893	65.136	0	0.733465	0.733465	0.950119	1.18765	23.8462	5	10	57	45
																852	DELMU CREST-CREST.tif	483	84.1603	64.8347	0	0.902726	0.902726	1.42518	1.66271	20.4375	5	10	57	46
																853	DELMU CREST-CREST.tif	484	84.739	67.9864	0	0.394942	0.394942	0.950119	0.475059	27.5714	5	10	57	46
																854	DELMU CREST-CREST.tif	485	96.1718	72.7813	0	0.789885	0.789885	1.42518	0.950119	23.2143	5	10	57	46
																855	DELMU CREST-CREST.tif	486	71.3867	23.5209	0	0.789885	0.789885	1.18765	1.18765	18.7143	5	10	56	45
																856	DELMU CREST-CREST.tif	487	21.7542	58.5939	0	1.18483	1.18483	1.42518	1.66271	18.4762	5	10	56	45
																857	DELMU CREST-CREST.tif	488	59.5478	108.957	0	0.902726	0.902726	1.42518	1.42518	19.75	5	10	56	45
Number of foci per nucleus
WT	Del MCPH1
3	15
6	13
6	14
10	8
8	13
3	5
13	8
18	7
11	15
8	5
8	14
2	13
4	16
7	20
3	9
2	18
5	8
8	14
8	8
3	13
6	15
11	16
12	9
18	6
13	4
3	14
3	4
9	7
7	6
8	8
226	325
7.53333	10.8333	Average
0.790364	0.819425	SEM
	p=0.00903058690555871
