# Supplementary material for: MCPH1 inhibits Condensin II during interphase by regulating its SMC2-Kleisin interface
Source: eLife. 2021 Dec 1;10:e73348. doi: 10.7554/eLife.73348 (PMC8673838; doi:10.7554/eLife.73348)
Supplement: Figure 5—source data 3. [file elife-73348-fig5-data3.zip]

Archive with 11 entries (8 files):
- Figure 5_source data 3/
- Figure 5_source data 3/Figure 5D-source data 1.jpg
- __MACOSX/
- __MACOSX/Figure 5_source data 3/
- __MACOSX/Figure 5_source data 3/._Figure 5D-source data 1.jpg
- Figure 5_source data 3/.DS_Store
- __MACOSX/Figure 5_source data 3/._.DS_Store
- Figure 5_source data 3/Figure 5C-source data 1.tif
- __MACOSX/Figure 5_source data 3/._Figure 5C-source data 1.tif
- Figure 5_source data 3/Figure 5-source data 1.pdf
- __MACOSX/Figure 5_source data 3/._Figure 5-source data 1.pdf
