# Supplementary material for: MCPH1 inhibits Condensin II during interphase by regulating its SMC2-Kleisin interface
Source: eLife. 2021 Dec 1;10:e73348. doi: 10.7554/eLife.73348 (PMC8673838; doi:10.7554/eLife.73348)
Supplement: Figure 5—figure supplement 1—source data 1. [file elife-73348-fig5-figsupp1-data1.zip]

Archive with 13 entries (10 files):
- Figure 5-figure supplement 1-source data 1/
- Figure 5-figure supplement 1-source data 1/.DS_Store
- __MACOSX/
- __MACOSX/Figure 5-figure supplement 1-source data 1/
- __MACOSX/Figure 5-figure supplement 1-source data 1/._.DS_Store
- Figure 5-figure supplement 1-source data 1/Figure 5 -figure supplement 1A-source data 1.tif
- __MACOSX/Figure 5-figure supplement 1-source data 1/._Figure 5 -figure supplement 1A-source data 1.tif
- Figure 5-figure supplement 1-source data 1/Figure 5 -figure supplement 1A-source data 2.tif
- __MACOSX/Figure 5-figure supplement 1-source data 1/._Figure 5 -figure supplement 1A-source data 2.tif
- Figure 5-figure supplement 1-source data 1/Figure 5 -figure supplement 1C-source data 1.jpg
- __MACOSX/Figure 5-figure supplement 1-source data 1/._Figure 5 -figure supplement 1C-source data 1.jpg
- Figure 5-figure supplement 1-source data 1/Figure 5-figure supplement 1_figure source data.pdf
- __MACOSX/Figure 5-figure supplement 1-source data 1/._Figure 5-figure supplement 1_figure source data.pdf
