# Supplementary material for: MCPH1 inhibits Condensin II during interphase by regulating its SMC2-Kleisin interface
Source: eLife. 2021 Dec 1;10:e73348. doi: 10.7554/eLife.73348 (PMC8673838; doi:10.7554/eLife.73348)
Supplement: Figure 5—figure supplement 1—source data 2. [file elife-73348-fig5-figsupp1-data2.xlsx]

## Sheet: Sheet1
Elution Volume (mL)	CII and MCPH1 196-435 A280 (AU)	Elution Volume (mL)	MCPH1 196-435 alone A280 (AU)	Elution Volume (mL)	CII alone A280 (AU)
0	-7.7709	0	0.583081	0	-0.275389
0.001	-7.8727	0.001	0.59325	0.001	-0.262464
0.001	-7.86994	0.002	0.600516	0.002	-0.253758
0.002	-7.86751	0.002	0.607584	0.002	-0.244903
0.003	-7.86514	0.003	0.614892	0.003	-0.236055
0.003	-7.863	0.003	0.62232	0.003	-0.227259
0.004	-7.86089	0.004	0.629872	0.004	-0.218376
0.005	-7.85877	0.004	0.637813	0.005	-0.209547
0.005	-7.85666	0.005	0.645795	0.005	-0.200723
0.006	-7.85453	0.006	0.653776	0.006	-0.1919
0.006	-7.85191	0.006	0.661313	0.006	-0.18576
0.007	-7.84905	0.007	0.665954	0.007	-0.182177
0.008	-7.84629	0.007	0.668458	0.007	-0.179005
0.008	-7.84365	0.008	0.671146	0.008	-0.175933
0.009	-7.84096	0.008	0.673857	0.009	-0.173145
0.009	-7.83823	0.009	0.676646	0.009	-0.170574
0.01	-7.8355	0.01	0.679407	0.01	-0.16815
0.011	-7.83278	0.01	0.682161	0.01	-0.165773
0.011	-7.83004	0.011	0.684909	0.011	-0.163354
0.012	-7.82729	0.011	0.687656	0.011	-0.160722
0.012	-7.82379	0.012	0.690409	0.012	-0.157854
0.013	-7.8199	0.012	0.693194	0.013	-0.154811
0.014	-7.81596	0.013	0.696137	0.013	-0.151713
0.014	-7.81199	0.014	0.699349	0.014	-0.148628
0.015	-7.80808	0.014	0.702575	0.014	-0.145538
0.016	-7.80414	0.015	0.705805	0.015	-0.142459
0.016	-7.80015	0.015	0.709041	0.016	-0.139367
0.017	-7.79624	0.016	0.712277	0.016	-0.136289
0.017	-7.79251	0.016	0.715507	0.017	-0.133023
0.018	-7.78908	0.017	0.718735	0.017	-0.129365
0.019	-7.78563	0.018	0.721979	0.018	-0.125474
0.019	-7.78221	0.018	0.725336	0.018	-0.121585
0.02	-7.77877	0.019	0.728737	0.019	-0.117708
0.02	-7.77532	0.019	0.732121	0.02	-0.113823
0.021	-7.77191	0.02	0.735511	0.02	-0.109936
0.022	-7.77007	0.02	0.73892	0.021	-0.106031
0.022	-7.76769	0.021	0.742302	0.021	-0.104684
0.023	-7.76484	0.022	0.745681	0.022	-0.105105
0.023	-7.76192	0.022	0.747257	0.023	-0.106101
0.024	-7.759	0.023	0.747946	0.023	-0.1071
0.025	-7.75608	0.023	0.748432	0.024	-0.108095
0.025	-7.75316	0.024	0.748916	0.024	-0.109087
0.026	-7.75025	0.024	0.7494	0.025	-0.110085
0.027	-7.74729	0.025	0.749887	0.025	-0.111092
0.027	-7.74381	0.026	0.750368	0.026	-0.111888
0.028	-7.73995	0.026	0.750857	0.027	-0.110973
0.028	-7.73614	0.027	0.751397	0.027	-0.108796
0.029	-7.7323	0.027	0.752169	0.028	-0.106587
0.03	-7.72845	0.028	0.753095	0.028	-0.104383
0.03	-7.72462	0.029	0.754066	0.029	-0.102182
0.031	-7.72101	0.029	0.755033	0.029	-0.099983
0.031	-7.71761	0.03	0.756005	0.03	-0.097784
0.032	-7.71414	0.03	0.756968	0.031	-0.095584
0.033	-7.71052	0.031	0.757922	0.031	-0.093803
0.033	-7.70692	0.031	0.758877	0.032	-0.09239
0.034	-7.7033	0.032	0.75983	0.032	-0.091043
0.035	-7.69968	0.033	0.760892	0.033	-0.089702
0.035	-7.69607	0.033	0.762097	0.034	-0.088368
0.036	-7.69243	0.034	0.763311	0.034	-0.087014
0.036	-7.68847	0.034	0.764507	0.035	-0.085676
0.037	-7.68445	0.035	0.765719	0.035	-0.084334
0.038	-7.68042	0.035	0.766926	0.036	-0.082945
0.038	-7.67637	0.036	0.768128	0.036	-0.081326
0.039	-7.67243	0.037	0.769707	0.037	-0.079443
0.039	-7.66877	0.037	0.771792	0.038	-0.077551
0.04	-7.66534	0.038	0.774125	0.038	-0.075676
0.041	-7.66204	0.038	0.776455	0.039	-0.073801
0.041	-7.65872	0.039	0.778803	0.039	-0.07191
0.042	-7.65476	0.039	0.78113	0.04	-0.070015
0.042	-7.65031	0.04	0.783472	0.041	-0.068085
0.043	-7.64566	0.041	0.785809	0.041	-0.065944
0.044	-7.64102	0.041	0.788087	0.042	-0.063512
0.044	-7.6364	0.042	0.790408	0.042	-0.06099
0.045	-7.63176	0.042	0.793067	0.043	-0.058438
0.046	-7.6273	0.043	0.795717	0.043	-0.055924
0.046	-7.62359	0.043	0.798361	0.044	-0.053378
0.047	-7.62024	0.044	0.801004	0.045	-0.050834
0.047	-7.61699	0.045	0.803661	0.045	-0.048374
0.048	-7.61374	0.045	0.80632	0.046	-0.045952
0.049	-7.61049	0.046	0.808907	0.046	-0.04346
0.049	-7.60724	0.046	0.811244	0.047	-0.040864
0.05	-7.604	0.047	0.813001	0.047	-0.038227
0.05	-7.60069	0.047	0.814502	0.048	-0.035589
0.051	-7.59709	0.048	0.815991	0.049	-0.032968
0.052	-7.59326	0.049	0.817485	0.049	-0.030329
0.052	-7.58939	0.049	0.818982	0.05	-0.02784
0.053	-7.58551	0.05	0.820474	0.05	-0.025709
0.053	-7.58162	0.05	0.821962	0.051	-0.023986
0.054	-7.57777	0.051	0.823454	0.052	-0.02246
0.055	-7.57389	0.051	0.825021	0.052	-0.020923
0.055	-7.56999	0.052	0.827128	0.053	-0.019399
0.056	-7.56758	0.053	0.829251	0.053	-0.01786
0.057	-7.56525	0.053	0.831283	0.054	-0.016332
0.057	-7.56291	0.054	0.833222	0.054	-0.014828
0.058	-7.56056	0.054	0.835088	0.055	-0.013413
0.058	-7.55822	0.055	0.837064	0.056	-0.011717
0.059	-7.55589	0.055	0.839149	0.056	-0.00902
0.06	-7.55356	0.056	0.84115	0.057	-0.006154
0.06	-7.55143	0.057	0.843768	0.057	-0.003315
0.061	-7.55002	0.057	0.847432	0.058	-0.000456
0.061	-7.54957	0.058	0.851396	0.059	0.002396
0.062	-7.5494	0.058	0.855385	0.059	0.005235
0.063	-7.54923	0.059	0.859353	0.06	0.007886
0.063	-7.54906	0.06	0.86333	0.06	0.010629
0.064	-7.54889	0.06	0.867312	0.061	0.014315
0.065	-7.54872	0.061	0.871206	0.061	0.018224
0.065	-7.54861	0.061	0.875543	0.062	0.021945
0.066	-7.54855	0.062	0.881039	0.063	0.025732
0.066	-7.54816	0.062	0.886872	0.063	0.029675
0.067	-7.54756	0.063	0.892698	0.064	0.033829
0.068	-7.54696	0.064	0.89853	0.064	0.038078
0.068	-7.54637	0.064	0.904375	0.065	0.042515
0.069	-7.54578	0.065	0.910188	0.065	0.048749
0.069	-7.54518	0.065	0.915942	0.066	0.056192
0.07	-7.54459	0.066	0.921964	0.067	0.063963
0.071	-7.54405	0.066	0.929042	0.067	0.071737
0.071	-7.5397	0.067	0.936508	0.068	0.079511
0.072	-7.5338	0.068	0.943956	0.068	0.087266
0.072	-7.52781	0.068	0.951449	0.069	0.095059
0.073	-7.52181	0.069	0.958931	0.07	0.102796
0.074	-7.51579	0.069	0.966415	0.07	0.111698
0.074	-7.50977	0.07	0.973857	0.071	0.122091
0.075	-7.50402	0.07	0.981257	0.071	0.132951
0.076	-7.49802	0.071	0.989331	0.072	0.14382
0.076	-7.49058	0.072	0.997693	0.072	0.154683
0.077	-7.48171	0.072	1.00608	0.073	0.16552
0.077	-7.47285	0.073	1.01445	0.074	0.176422
0.078	-7.46399	0.073	1.02283	0.074	0.187299
0.079	-7.45512	0.074	1.03124	0.075	0.197204
0.079	-7.44623	0.074	1.03962	0.075	0.205765
0.08	-7.43727	0.075	1.04787	0.076	0.213884
0.08	-7.42825	0.076	1.05462	0.077	0.222012
0.081	-7.41998	0.076	1.06049	0.077	0.230142
0.082	-7.4121	0.077	1.06626	0.078	0.238261
0.082	-7.40424	0.077	1.07204	0.078	0.246425
0.083	-7.39636	0.078	1.07779	0.079	0.254522
0.083	-7.38848	0.078	1.08351	0.079	0.262522
0.084	-7.38063	0.079	1.08929	0.08	0.269425
0.085	-7.37279	0.08	1.09505	0.081	0.275715
0.085	-7.36502	0.08	1.10122	0.081	0.281875
0.086	-6.86251	0.081	1.10751	0.082	0.288053
0.087	-0.0515944	0.081	1.11383	0.082	0.294221
0.087	0.0162746	0.082	1.12019	0.083	0.300384
0.088	0.0240744	0.082	1.12661	0.083	0.306549
0.088	0.0318949	0.083	1.13301	0.084	0.312743
0.089	0.0397281	0.084	1.13936	0.085	0.318984
0.09	0.0474598	0.084	1.14577	0.085	0.325148
0.09	0.0549556	0.085	1.15192	0.086	0.331205
0.091	0.0620741	0.085	1.15688	0.086	0.337235
0.091	0.0687559	0.086	1.16124	0.087	0.34332
0.092	0.0750949	0.086	1.1655	0.088	0.349381
0.093	0.0812552	0.087	1.16978	0.088	0.355418
0.093	0.0878421	0.088	1.17411	0.089	0.361489
0.094	0.0947767	0.088	1.1785	0.089	0.36631
0.095	0.102382	0.089	1.183	0.09	0.370114
0.095	0.110472	0.089	1.18751	0.09	0.373541
0.096	0.118666	0.09	1.19049	0.091	0.376974
0.096	0.126808	0.091	1.19329	0.092	0.380397
0.097	0.134964	0.091	1.19612	0.092	0.383903
0.098	0.143146	0.092	1.19897	0.093	0.387311
0.098	0.151266	0.092	1.20186	0.093	0.390722
0.099	0.159405	0.093	1.20479	0.094	0.393179
0.099	0.167292	0.093	1.20771	0.095	0.394387
0.1	0.174633	0.094	1.20899	0.095	0.395006
0.101	0.181109	0.095	1.20818	0.096	0.395624
0.101	0.187468	0.095	1.20709	0.096	0.396243
0.102	0.193771	0.096	1.206	0.097	0.396865
0.102	0.200079	0.096	1.20491	0.097	0.397484
0.103	0.206383	0.097	1.20382	0.098	0.398106
0.104	0.212684	0.097	1.20265	0.099	0.397258
0.104	0.217358	0.098	1.19958	0.099	0.395117
0.105	0.219933	0.099	1.19587	0.1	0.392443
0.106	0.222796	0.099	1.1921	0.1	0.389763
0.106	0.225823	0.1	1.18833	0.101	0.387101
0.107	0.228851	0.1	1.18458	0.101	0.384436
0.107	0.231889	0.101	1.18083	0.102	0.381744
0.108	0.234919	0.101	1.17696	0.103	0.379068
0.109	0.237945	0.102	1.17207	0.103	0.374993
0.109	0.239752	0.103	1.16677	0.104	0.369189
0.11	0.238581	0.103	1.16134	0.104	0.362495
0.11	0.235502	0.104	1.1559	0.105	0.355654
0.111	0.231951	0.104	1.15047	0.106	0.348785
0.112	0.22842	0.105	1.14504	0.106	0.341899
0.112	0.224867	0.105	1.13974	0.107	0.3349
0.113	0.22132	0.106	1.13561	0.107	0.32783
0.113	0.217802	0.107	1.13267	0.108	0.321425
0.114	0.214441	0.107	1.1295	0.108	0.3165
0.115	0.212193	0.108	1.1261	0.109	0.311846
0.115	0.210711	0.108	1.12252	0.11	0.30715
0.116	0.209212	0.109	1.11879	0.11	0.302443
0.117	0.207719	0.109	1.11502	0.111	0.297712
0.117	0.206222	0.11	1.11128	0.111	0.292975
0.118	0.204718	0.111	1.10756	0.112	0.288235
0.118	0.203225	0.111	1.10378	0.113	0.284297
0.119	0.201705	0.112	1.0998	0.113	0.281437
0.12	0.200271	0.112	1.09563	0.114	0.279142
0.12	0.198962	0.113	1.09146	0.114	0.277072
0.121	0.197667	0.113	1.08725	0.115	0.275121
0.121	0.196365	0.114	1.08302	0.115	0.273271
0.122	0.195065	0.115	1.07892	0.116	0.271397
0.123	0.193775	0.115	1.07593	0.117	0.269425
0.123	0.192485	0.116	1.07321	0.117	0.26754
0.124	0.191497	0.116	1.0705	0.118	0.265974
0.125	0.190362	0.117	1.06777	0.118	0.264692
0.125	0.188625	0.117	1.06503	0.119	0.263531
0.126	0.186762	0.118	1.06227	0.119	0.26237
0.126	0.184886	0.119	1.0595	0.12	0.261205
0.127	0.183017	0.119	1.05657	0.121	0.260036
0.128	0.181146	0.12	1.0534	0.121	0.258867
0.128	0.17928	0.12	1.0506	0.122	0.258002
0.129	0.177444	0.121	1.04792	0.122	0.257395
0.129	0.17548	0.122	1.04524	0.123	0.256036
0.13	0.173073	0.122	1.04256	0.124	0.254299
0.131	0.170685	0.123	1.03991	0.124	0.25256
0.131	0.168255	0.123	1.0377	0.125	0.250822
0.132	0.165845	0.124	1.03639	0.125	0.249071
0.132	0.163432	0.124	1.03456	0.126	0.247289
0.133	0.16103	0.125	1.03238	0.126	0.245634
0.134	0.1593	0.126	1.03019	0.127	0.24465
0.134	0.157732	0.126	1.028	0.128	0.242815
0.135	0.156045	0.127	1.02583	0.128	0.240983
0.136	0.154305	0.127	1.02372	0.129	0.239149
0.136	0.152564	0.128	1.02176	0.129	0.237276
0.137	0.150828	0.128	1.01992	0.13	0.23542
0.137	0.149107	0.129	1.01813	0.131	0.233551
0.138	0.147112	0.13	1.01634	0.131	0.231708
0.139	0.14333	0.13	1.01456	0.132	0.230113
0.139	0.13948	0.131	1.01278	0.132	0.228596
0.14	0.135664	0.131	1.01098	0.133	0.227067
0.14	0.131868	0.132	1.00923	0.133	0.22556
0.141	0.128076	0.132	1.00759	0.134	0.224052
0.142	0.124291	0.133	1.00593	0.135	0.222542
0.142	0.120484	0.134	1.00426	0.135	0.221204
0.143	0.117486	0.134	1.00258	0.136	0.219976
0.143	0.115676	0.135	1.0009	0.136	0.218715
0.144	0.114278	0.135	0.999236	0.137	0.217416
0.145	0.112623	0.136	0.997691	0.137	0.21612
0.145	0.111061	0.136	0.996627	0.138	0.214828
0.146	0.109537	0.137	0.995904	0.139	0.213535
0.147	0.107911	0.138	0.995315	0.139	0.212246
0.147	0.106201	0.138	0.994727	0.14	0.210971
0.148	0.104356	0.139	0.994143	0.14	0.20984
0.148	0.102086	0.139	0.993552	0.141	0.209157
0.149	0.0993956	0.14	0.99301	0.142	0.208469
0.15	0.0965963	0.14	0.992678	0.142	0.20779
0.15	0.0937961	0.141	0.992504	0.143	0.207113
0.151	0.0909981	0.142	0.992326	0.143	0.206431
0.151	0.0882096	0.142	0.992148	0.144	0.205743
0.152	0.0854179	0.143	0.99197	0.144	0.204681
0.153	0.0826243	0.143	0.991793	0.145	0.203016
0.153	0.079611	0.144	0.991614	0.146	0.201101
0.154	0.0766239	0.144	0.991431	0.146	0.199179
0.155	0.0736887	0.145	0.991399	0.147	0.197255
0.155	0.0707727	0.146	0.992178	0.147	0.195326
0.156	0.0678626	0.146	0.993283	0.148	0.193405
0.156	0.0649489	0.147	0.994377	0.149	0.191433
0.157	0.0620349	0.147	0.99548	0.149	0.189403
0.158	0.0592838	0.148	0.996583	0.15	0.187585
0.158	0.0570357	0.148	0.997626	0.15	0.185778
0.159	0.0554204	0.149	0.998321	0.151	0.183978
0.159	0.054056	0.15	0.998838	0.151	0.182152
0.16	0.0526906	0.15	0.99931	0.152	0.180351
0.161	0.0513207	0.151	0.999784	0.153	0.178556
0.161	0.049954	0.151	1.00026	0.153	0.177197
0.162	0.0485887	0.152	1.00073	0.154	0.177994
0.162	0.04727	0.153	1.00127	0.154	0.180396
0.163	0.0463425	0.153	1.0024	0.155	0.183178
0.164	0.0454664	0.154	1.0052	0.155	0.185952
0.164	0.0444112	0.154	1.01314	0.156	0.188729
0.165	0.0432972	0.155	1.02105	0.157	0.191525
0.166	0.0421855	0.155	1.02891	0.157	0.194362
0.166	0.0410727	0.156	1.03681	0.158	0.197832
0.167	0.0399538	0.157	1.0447	0.158	0.204429
0.167	0.0388581	0.157	1.05259	0.159	0.215903
0.168	0.0380004	0.158	1.06134	0.16	0.227303
0.169	0.0378889	0.158	1.08446	0.16	0.238803
0.169	0.0383866	0.159	1.10758	0.161	0.250398
0.17	0.038955	0.159	1.13013	0.161	0.261847
0.17	0.0395208	0.16	1.15129	0.162	0.273363
0.171	0.0400913	0.161	1.17115	0.162	0.284526
0.172	0.0406606	0.161	1.19128	0.163	0.303405
0.172	0.0411659	0.162	1.21229	0.164	0.323971
0.173	0.0415793	0.162	1.23861	0.164	0.344713
0.173	0.041978	0.163	1.2735	0.165	0.365235
0.174	0.0424284	0.163	1.31343	0.165	0.385845
0.175	0.0428813	0.164	1.35339	0.166	0.406588
0.175	0.0433303	0.165	1.39344	0.167	0.427362
0.176	0.0437836	0.165	1.43344	0.167	0.450814
0.177	0.044233	0.166	1.47381	0.168	0.478502
0.177	0.0449902	0.166	1.51403	0.168	0.507841
0.178	0.0462084	0.167	1.56368	0.169	0.535644
0.178	0.0478711	0.167	1.62245	0.169	0.564906
0.179	0.0498593	0.168	1.68302	0.17	0.595409
0.18	0.0519643	0.169	1.74402	0.171	0.62609
0.18	0.0540776	0.169	1.805	0.171	0.656682
0.181	0.0561929	0.17	1.86632	0.172	0.686964
0.181	0.0583002	0.17	1.92821	0.172	0.721603
0.182	0.0604392	0.171	1.99329	0.173	0.763904
0.183	0.0627063	0.171	2.07075	0.173	0.807338
0.183	0.0648291	0.172	2.15534	0.174	0.851017
0.184	0.0668506	0.173	2.24084	0.175	0.89508
0.185	0.0688718	0.173	2.32653	0.175	0.939156
0.185	0.0708946	0.174	2.41268	0.176	0.983691
0.186	0.0729063	0.174	2.49916	0.176	1.02872
0.186	0.0749319	0.175	2.58496	0.177	1.07621
0.187	0.0769038	0.175	2.68088	0.178	1.13225
0.188	0.0788731	0.176	2.78123	0.178	1.19322
0.188	0.081106	0.177	2.88133	0.179	1.25442
0.189	0.0836307	0.177	2.98125	0.179	1.3158
0.189	0.0861637	0.178	3.0808	0.18	1.37772
0.19	0.0886862	0.178	3.18082	0.18	1.43982
0.191	0.0912151	0.179	3.28024	0.181	1.50266
0.191	0.0937365	0.18	3.3903	0.182	1.57108
0.192	0.0961895	0.18	3.50904	0.182	1.64857
0.192	0.0984749	0.181	3.62865	0.183	1.7259
0.193	0.101514	0.181	3.74813	0.183	1.80363
0.194	0.104681	0.182	3.86788	0.184	1.88124
0.194	0.107834	0.182	3.98617	0.185	1.9582
0.195	0.11099	0.183	4.10463	0.185	2.03393
0.196	0.114158	0.184	4.22916	0.186	2.10793
0.196	0.117324	0.184	4.36394	0.186	2.19627
0.197	0.120578	0.185	4.50166	0.187	2.2877
0.197	0.124087	0.185	4.64072	0.187	2.37827
0.198	0.127803	0.186	4.78027	0.188	2.46942
0.199	0.131518	0.186	4.91931	0.189	2.55992
0.199	0.135173	0.187	5.0579	0.189	2.64971
0.2	0.139035	0.188	5.18779	0.19	2.73397
0.2	0.143095	0.188	5.32755	0.19	2.82101
0.201	0.147247	0.189	5.4776	0.191	2.91403
0.202	0.151144	0.189	5.62746	0.192	3.00956
0.202	0.154425	0.19	5.77817	0.192	3.10501
0.203	0.157199	0.19	5.92769	0.193	3.20034
0.203	0.159882	0.191	6.07757	0.193	3.29549
0.204	0.162568	0.192	6.22372	0.194	3.38787
0.205	0.165253	0.192	6.36559	0.194	3.4747
0.205	0.167939	0.193	6.51205	0.195	3.56131
0.206	0.170637	0.193	6.66173	0.196	3.65717
0.207	0.173324	0.194	6.81181	0.196	3.7519
0.207	0.17596	0.194	6.96154	0.197	3.84647
0.208	0.178667	0.195	7.11089	0.197	3.94187
0.208	0.181422	0.196	7.25699	0.198	4.03726
0.209	0.18418	0.196	7.39362	0.198	4.12616
0.21	0.186952	0.197	7.52923	0.199	4.21016
0.21	0.189722	0.197	7.66906	0.2	4.29676
0.211	0.192478	0.198	7.80804	0.2	4.38584
0.211	0.195196	0.198	7.94736	0.201	4.47494
0.212	0.19746	0.199	8.08625	0.201	4.56383
0.213	0.199537	0.2	8.22379	0.202	4.65296
0.213	0.201613	0.2	8.35378	0.203	4.74199
0.214	0.203695	0.201	8.4747	0.203	4.8267
0.215	0.205774	0.201	8.5977	0.204	4.90328
0.215	0.207851	0.202	8.72119	0.204	4.97989
0.216	0.209939	0.202	8.84535	0.205	5.0566
0.216	0.212112	0.203	8.96897	0.205	5.13432
0.217	0.21484	0.204	9.09232	0.206	5.21107
0.218	0.218397	0.204	9.21094	0.207	5.28839
0.218	0.22235	0.205	9.32008	0.207	5.36631
0.219	0.226294	0.205	9.42705	0.208	5.44078
0.219	0.230237	0.206	9.53399	0.208	5.50495
0.22	0.234211	0.206	9.64107	0.209	5.56618
0.221	0.238151	0.207	9.74825	0.21	5.6272
0.221	0.242008	0.208	9.85532	0.21	5.68837
0.222	0.245297	0.208	9.95893	0.211	5.74973
0.222	0.24833	0.209	10.0485	0.211	5.81103
0.223	0.251304	0.209	10.13	0.212	5.87092
0.224	0.254264	0.21	10.2102	0.212	5.92397
0.224	0.257242	0.211	10.2904	0.213	5.96829
0.225	0.260223	0.211	10.3699	0.214	6.01036
0.226	0.263155	0.212	10.4498	0.214	6.0526
0.226	0.265789	0.212	10.5263	0.215	6.09449
0.227	0.26796	0.213	10.5876	0.215	6.1366
0.227	0.270919	0.213	10.6314	0.216	6.17873
0.228	0.273902	0.214	10.6695	0.216	6.22084
0.229	0.276855	0.215	10.7087	0.217	6.24909
0.229	0.279809	0.215	10.7495	0.218	6.27324
0.23	0.282789	0.216	10.7912	0.218	6.29076
0.23	0.285778	0.216	10.8328	0.219	6.30727
0.231	0.288544	0.217	10.8744	0.219	6.32368
0.232	0.290779	0.217	10.9018	0.22	6.34011
0.232	0.292608	0.218	10.9108	0.221	6.35629
0.233	0.294316	0.219	10.9153	0.221	6.36822
0.233	0.296031	0.219	10.9198	0.222	6.37465
0.234	0.297749	0.22	10.9243	0.222	6.37753
0.235	0.299464	0.22	10.9289	0.223	6.37524
0.235	0.301188	0.221	10.9335	0.223	6.3716
0.236	0.302921	0.221	10.9367	0.224	6.36777
0.237	0.304719	0.222	10.9265	0.225	6.36395
0.237	0.306439	0.223	10.897	0.225	6.36012
0.238	0.308167	0.223	10.8675	0.226	6.3563
0.238	0.309898	0.224	10.8378	0.226	6.35109
0.239	0.311622	0.224	10.8079	0.227	6.3384
0.24	0.313354	0.225	10.778	0.228	6.32125
0.24	0.315083	0.225	10.7476	0.228	6.30103
0.241	0.316751	0.226	10.7131	0.229	6.28035
0.241	0.31842	0.227	10.6587	0.229	6.25963
0.242	0.320231	0.227	10.6033	0.23	6.23873
0.243	0.322047	0.228	10.5479	0.23	6.21772
0.243	0.323844	0.228	10.4922	0.231	6.19511
0.244	0.32566	0.229	10.4374	0.232	6.16806
0.245	0.327472	0.229	10.3818	0.232	6.13625
0.245	0.329285	0.23	10.3234	0.233	6.10117
0.246	0.331033	0.231	10.2529	0.233	6.0655
0.246	0.332369	0.231	10.1783	0.234	6.03003
0.247	0.333482	0.232	10.1044	0.234	5.99409
0.248	0.334551	0.232	10.0302	0.235	5.95813
0.248	0.335619	0.233	9.95658	0.236	5.92076
0.249	0.336692	0.233	9.88299	0.236	5.88052
0.249	0.337766	0.234	9.80893	0.237	5.83449
0.25	0.338591	0.235	9.73118	0.237	5.7878
0.251	0.338508	0.235	9.64558	0.238	5.7411
0.251	0.337495	0.236	9.56131	0.239	5.69491
0.252	0.336239	0.236	9.47673	0.239	5.64875
0.252	0.334993	0.237	9.39185	0.24	5.60294
0.253	0.333686	0.237	9.30739	0.24	5.55717
0.254	0.332311	0.238	9.22256	0.241	5.50811
0.254	0.330904	0.239	9.13966	0.241	5.45693
0.255	0.329523	0.239	9.04969	0.242	5.40577
0.256	0.328273	0.24	8.95905	0.243	5.35471
0.256	0.327281	0.24	8.86768	0.243	5.30405
0.257	0.326427	0.241	8.77654	0.244	5.25317
0.257	0.325575	0.242	8.68558	0.244	5.20359
0.258	0.324725	0.242	8.59477	0.245	5.1561
0.259	0.32387	0.243	8.50824	0.246	5.10208
0.259	0.32302	0.243	8.41828	0.246	5.04666
0.26	0.322167	0.244	8.32384	0.247	4.99094
0.26	0.320715	0.244	8.23004	0.247	4.93544
0.261	0.318593	0.245	8.13625	0.248	4.87965
0.262	0.316199	0.246	8.04234	0.248	4.82393
0.262	0.313804	0.246	7.94829	0.249	4.76851
0.263	0.311416	0.247	7.85875	0.25	4.71574
0.263	0.309021	0.247	7.773	0.25	4.66298
0.264	0.306634	0.248	7.68452	0.251	4.60884
0.265	0.304256	0.248	7.59527	0.251	4.55452
0.265	0.302256	0.249	7.50647	0.252	4.50022
0.266	0.300335	0.25	7.41742	0.252	4.44653
0.267	0.298352	0.25	7.32869	0.253	4.39258
0.267	0.296363	0.251	7.2408	0.254	4.33985
0.268	0.294368	0.251	7.1608	0.254	4.29045
0.268	0.29238	0.252	7.07812	0.255	4.2378
0.269	0.29039	0.252	6.99428	0.255	4.18552
0.27	0.288423	0.253	6.91064	0.256	4.1331
0.27	0.286521	0.254	6.82647	0.257	4.08093
0.271	0.284495	0.254	6.7428	0.257	4.02862
0.271	0.282027	0.255	6.65871	0.258	3.97643
0.272	0.279563	0.255	6.58244	0.258	3.92723
0.273	0.277082	0.256	6.50716	0.259	3.87872
0.273	0.274623	0.256	6.43092	0.259	3.82937
0.274	0.272142	0.257	6.35489	0.26	3.77993
0.275	0.269655	0.258	6.27919	0.261	3.73027
0.275	0.267005	0.258	6.20322	0.261	3.68065
0.276	0.264328	0.259	6.12713	0.262	3.63103
0.276	0.26169	0.259	6.05727	0.262	3.58202
0.277	0.259065	0.26	5.99015	0.263	3.53672
0.278	0.256438	0.26	5.92249	0.264	3.4911
0.278	0.253813	0.261	5.85478	0.264	3.44476
0.279	0.251178	0.262	5.78705	0.265	3.3986
0.279	0.248638	0.262	5.71912	0.265	3.3522
0.28	0.246524	0.263	5.65139	0.266	3.30581
0.281	0.244386	0.263	5.58678	0.266	3.25943
0.281	0.241859	0.264	5.52644	0.267	3.2146
0.282	0.23931	0.264	5.46697	0.268	3.17297
0.282	0.2368	0.265	5.40676	0.268	3.13179
0.283	0.234278	0.266	5.34677	0.269	3.08971
0.284	0.231763	0.266	5.28723	0.269	3.04769
0.284	0.229564	0.267	5.22934	0.27	3.0058
0.285	0.227746	0.267	5.17606	0.27	2.9639
0.286	0.226109	0.268	5.12939	0.271	2.92211
0.286	0.224499	0.268	5.09156	0.272	2.88193
0.287	0.222898	0.269	5.05062	0.272	2.84603
0.287	0.221302	0.27	5.00662	0.273	2.80681
0.288	0.219698	0.27	4.95859	0.273	2.76745
0.289	0.2181	0.271	4.90688	0.274	2.7285
0.289	0.216421	0.271	4.85426	0.275	2.6898
0.29	0.214595	0.272	4.80095	0.275	2.6533
0.29	0.212645	0.273	4.74925	0.276	2.61985
0.291	0.210486	0.273	4.70397	0.276	2.59049
0.292	0.208265	0.274	4.65831	0.277	2.56609
0.292	0.206052	0.274	4.61084	0.277	2.54001
0.293	0.203843	0.275	4.56362	0.278	2.51121
0.293	0.201625	0.275	4.51635	0.279	2.4799
0.294	0.199596	0.276	4.46902	0.279	2.44736
0.295	0.197919	0.277	4.42304	0.28	2.4146
0.295	0.196138	0.277	4.38156	0.28	2.38163
0.296	0.194179	0.278	4.34099	0.281	2.34987
0.297	0.192217	0.278	4.29809	0.282	2.32163
0.297	0.190264	0.279	4.25512	0.282	2.29362
0.298	0.188299	0.279	4.21211	0.283	2.26343
0.298	0.186345	0.28	4.16894	0.283	2.23327
0.299	0.184513	0.281	4.12705	0.284	2.20312
0.3	0.182783	0.281	4.08913	0.284	2.17318
0.3	0.180611	0.282	4.0547	0.285	2.14325
0.301	0.178114	0.282	4.0178	0.286	2.11458
0.301	0.175619	0.283	3.98033	0.286	2.09033
0.302	0.173115	0.283	3.94308	0.287	2.06532
0.303	0.170612	0.284	3.90591	0.287	2.0398
0.303	0.168108	0.285	3.86921	0.288	2.01424
0.304	0.165667	0.285	3.83561	0.288	1.98881
0.305	0.163876	0.286	3.80481	0.289	1.96325
0.305	0.174963	0.286	3.77202	0.29	1.93775
0.306	0.188086	0.287	3.7376	0.29	1.91529
0.306	0.202232	0.287	3.70321	0.291	1.89504
0.307	0.21712	0.288	3.66904	0.291	1.87398
0.308	0.232359	0.289	3.6349	0.292	1.85255
0.308	0.247601	0.289	3.60202	0.293	1.83117
0.309	0.262811	0.29	3.57394	0.293	1.80973
0.309	0.277851	0.29	3.54575	0.294	1.78835
0.31	0.287814	0.291	3.51656	0.294	1.76719
0.311	0.286313	0.291	3.48698	0.295	1.74902
0.311	0.284189	0.292	3.45784	0.295	1.73113
0.312	0.282072	0.293	3.42905	0.296	1.71266
0.312	0.279951	0.293	3.3997	0.297	1.69396
0.313	0.277825	0.294	3.37478	0.297	1.67535
0.314	0.275785	0.294	3.35133	0.298	1.65673
0.314	0.273984	0.295	3.32562	0.298	1.63817
0.315	0.272352	0.295	3.29902	0.299	1.62064
0.316	0.270655	0.296	3.27245	0.3	1.60425
0.316	0.268951	0.297	3.24646	0.3	1.58795
0.317	0.267249	0.297	3.21965	0.301	1.57133
0.317	0.265553	0.298	3.195	0.301	1.55477
0.318	0.263844	0.298	3.17313	0.302	1.53821
0.319	0.262141	0.299	3.15128	0.302	1.52156
0.319	0.260417	0.299	3.12825	0.303	1.50495
0.32	0.258519	0.3	3.10521	0.304	1.48866
0.32	0.256572	0.301	3.08215	0.304	1.47591
0.321	0.254619	0.301	3.05901	0.305	1.46259
0.322	0.252661	0.302	3.03578	0.305	1.44954
0.322	0.250702	0.302	3.01451	0.306	1.43636
0.323	0.248746	0.303	2.99504	0.306	1.42328
0.323	0.24684	0.304	2.97521	0.307	1.4102
0.324	0.245139	0.304	2.95498	0.308	1.39719
0.325	0.243854	0.305	2.93461	0.308	1.38471
0.325	0.242647	0.305	2.91424	0.309	1.3722
0.326	0.241431	0.306	2.89392	0.309	1.35949
0.327	0.240214	0.306	2.87404	0.31	1.3468
0.327	0.239007	0.307	2.85641	0.311	1.33405
0.328	0.237799	0.308	2.83856	0.311	1.32127
0.328	0.236644	0.308	2.81967	0.312	1.30855
0.329	0.235448	0.309	2.80077	0.312	1.29596
0.33	0.23404	0.309	2.78193	0.313	1.28412
0.33	0.232477	0.31	2.76301	0.313	1.27469
0.331	0.23091	0.31	2.74412	0.314	1.26517
0.331	0.229329	0.311	2.72686	0.315	1.25575
0.332	0.227755	0.312	2.71106	0.315	1.24625
0.333	0.226195	0.312	2.69532	0.316	1.23673
0.333	0.224614	0.313	2.67949	0.316	1.22727
0.334	0.223842	0.313	2.66371	0.317	1.21779
0.335	0.22315	0.314	2.64799	0.318	1.20793
0.335	0.22246	0.314	2.6323	0.318	1.19785
0.336	0.221773	0.315	2.61751	0.319	1.18779
0.336	0.221088	0.316	2.60377	0.319	1.17778
0.337	0.220402	0.316	2.58997	0.32	1.16777
0.338	0.219714	0.317	2.57605	0.32	1.15772
0.338	0.212705	0.317	2.56212	0.321	1.14772
0.339	0.195908	0.318	2.5482	0.322	1.13787
0.339	0.178013	0.318	2.53431	0.322	1.12871
0.34	0.159664	0.319	2.52052	0.323	1.1201
0.341	0.141371	0.32	2.50716	0.323	1.11151
0.341	0.122817	0.32	2.49455	0.324	1.1029
0.342	0.104672	0.321	2.48266	0.324	1.09425
0.342	0.0862602	0.321	2.47174	0.325	1.08566
0.343	0.0722126	0.322	2.46162	0.326	1.07706
0.344	0.067882	0.322	2.45098	0.326	1.06897
0.344	0.0665873	0.323	2.43957	0.327	1.06128
0.345	0.06519	0.324	2.42713	0.327	1.05375
0.346	0.0637898	0.324	2.41426	0.328	1.04642
0.346	0.0623846	0.325	2.40292	0.329	1.03953
0.347	0.0609862	0.325	2.39122	0.329	1.03319
0.347	0.0595899	0.326	2.37944	0.33	1.02733
0.348	0.058202	0.326	2.36765	0.33	1.02133
0.349	0.0569545	0.327	2.35575	0.331	1.01524
0.349	0.0565083	0.328	2.34384	0.331	1.00907
0.35	0.0562617	0.328	2.33224	0.332	1.00277
0.35	0.0560247	0.329	2.32119	0.333	0.996367
0.351	0.0557855	0.329	2.31018	0.333	0.989925
0.352	0.0555468	0.33	2.29916	0.334	0.983496
0.352	0.0553091	0.33	2.28816	0.334	0.977001
0.353	0.0551727	0.331	2.27719	0.335	0.970547
0.353	0.055013	0.332	2.26625	0.336	0.964067
0.354	0.0546468	0.332	2.2556	0.336	0.957246
0.355	0.0541365	0.333	2.24543	0.337	0.950276
0.355	0.0536261	0.333	2.23503	0.337	0.943327
0.356	0.0531156	0.334	2.22423	0.338	0.936361
0.357	0.0526041	0.335	2.21346	0.338	0.929388
0.357	0.0520934	0.335	2.2027	0.339	0.92243
0.358	0.0513503	0.336	2.19196	0.34	0.91553
0.358	0.0506474	0.336	2.18134	0.34	0.909083
0.359	0.0500094	0.337	2.17147	0.341	0.903871
0.36	0.0493917	0.337	2.1632	0.341	0.898631
0.36	0.0487383	0.338	2.15479	0.342	0.893386
0.361	0.0480705	0.339	2.1464	0.342	0.888084
0.361	0.0474045	0.339	2.138	0.343	0.882828
0.362	0.0467416	0.34	2.12956	0.344	0.877548
0.363	0.0464071	0.34	2.12117	0.344	0.872257
0.363	0.0462664	0.341	2.11267	0.345	0.866428
0.364	0.0457196	0.341	2.10391	0.345	0.860132
0.365	0.0450967	0.342	2.09446	0.346	0.85375
0.365	0.0444722	0.343	2.08498	0.347	0.847386
0.366	0.0438466	0.343	2.07546	0.347	0.841007
0.366	0.0432214	0.344	2.066	0.348	0.834638
0.367	0.0425973	0.344	2.05659	0.348	0.828273
0.368	0.0419439	0.345	2.04712	0.349	0.822432
0.368	0.0413763	0.345	2.03967	0.349	0.818085
0.369	0.0412415	0.346	2.03221	0.35	0.814087
0.369	0.0411582	0.347	2.02477	0.351	0.81008
0.37	0.0410755	0.347	2.01736	0.351	0.806062
0.371	0.0409925	0.348	2.00996	0.352	0.802069
0.371	0.0409095	0.348	2.00249	0.352	0.798135
0.372	0.0408267	0.349	1.99512	0.353	0.794155
0.372	0.0408606	0.349	1.98822	0.354	0.790204
0.373	0.0410361	0.35	1.98103	0.354	0.785746
0.374	0.041141	0.351	1.97349	0.355	0.781107
0.374	0.0411558	0.351	1.96586	0.355	0.776472
0.375	0.0411707	0.352	1.95829	0.356	0.771803
0.376	0.0411855	0.352	1.95064	0.356	0.767137
0.376	0.0412003	0.353	1.94304	0.357	0.762505
0.377	0.0412204	0.353	1.93576	0.358	0.757978
0.377	0.0412828	0.354	1.92936	0.358	0.753796
0.378	0.0415211	0.355	1.92322	0.359	0.749779
0.379	0.0415763	0.355	1.91709	0.359	0.74576
0.379	0.0416303	0.356	1.91093	0.36	0.741695
0.38	0.0416843	0.356	1.90484	0.36	0.737663
0.38	0.0417379	0.357	1.8987	0.361	0.733662
0.381	0.0417919	0.357	1.89255	0.362	0.729622
0.382	0.0418458	0.358	1.88711	0.362	0.725639
0.382	0.0415165	0.359	1.88163	0.363	0.721657
0.383	0.0408763	0.359	1.8759	0.363	0.717569
0.383	0.0403843	0.36	1.87014	0.364	0.713399
0.384	0.0398912	0.36	1.86439	0.365	0.709225
0.385	0.0393992	0.361	1.85864	0.365	0.705052
0.385	0.0389045	0.361	1.85288	0.366	0.700864
0.386	0.0384112	0.362	1.8479	0.366	0.696716
0.387	0.0379189	0.363	1.84345	0.367	0.692791
0.387	0.0376385	0.363	1.83875	0.367	0.689503
0.388	0.0372856	0.364	1.8339	0.368	0.685844
0.388	0.0368006	0.364	1.82905	0.369	0.682217
0.389	0.0362711	0.365	1.82417	0.369	0.678555
0.39	0.0357423	0.366	1.81932	0.37	0.67491
0.39	0.0352152	0.366	1.81453	0.37	0.671258
0.391	0.0346871	0.367	1.8098	0.371	0.667592
0.391	0.0341333	0.367	1.80497	0.372	0.66403
0.392	0.0335188	0.368	1.79994	0.372	0.660768
0.393	0.0329086	0.368	1.79491	0.373	0.657731
0.393	0.0323878	0.369	1.78987	0.373	0.654732
0.394	0.0318693	0.37	1.78483	0.374	0.651735
0.395	0.0313479	0.37	1.78004	0.374	0.648743
0.395	0.030828	0.371	1.77598	0.375	0.645745
0.396	0.0303093	0.371	1.77242	0.376	0.642957
0.396	0.0298771	0.372	1.76873	0.376	0.641026
0.397	0.0297037	0.372	1.76505	0.377	0.63894
0.398	0.0295399	0.373	1.76142	0.377	0.636553
0.398	0.0292753	0.374	1.75794	0.378	0.63417
0.399	0.0290107	0.374	1.75474	0.378	0.631792
0.399	0.0287453	0.375	1.75192	0.379	0.629434
0.4	0.0284819	0.375	1.74924	0.38	0.627069
0.401	0.028216	0.376	1.74641	0.38	0.624726
0.401	0.0279342	0.376	1.74296	0.381	0.62237
0.402	0.0272187	0.377	1.73908	0.381	0.619997
0.402	0.0274453	0.378	1.73505	0.382	0.61774
0.403	0.0277136	0.378	1.73098	0.383	0.615658
0.404	0.0279813	0.379	1.72688	0.383	0.613713
0.404	0.0282486	0.379	1.72274	0.384	0.611677
0.405	0.028516	0.38	1.71908	0.384	0.6095
0.406	0.0287829	0.38	1.71577	0.385	0.60716
0.406	0.029146	0.381	1.71242	0.385	0.604906
0.407	0.0295451	0.382	1.70902	0.386	0.603186
0.407	0.0297543	0.382	1.70564	0.387	0.601281
0.408	0.0298314	0.383	1.70225	0.387	0.599359
0.409	0.0299082	0.383	1.69887	0.388	0.597434
0.409	0.0299855	0.384	1.69544	0.388	0.595503
0.41	0.0300625	0.384	1.69172	0.389	0.593577
0.41	0.030139	0.385	1.68769	0.39	0.591645
0.411	0.0303101	0.386	1.68359	0.39	0.589989
0.412	0.0304016	0.386	1.67948	0.391	0.588043
0.412	0.0303187	0.387	1.67535	0.391	0.58589
0.413	0.030075	0.387	1.67123	0.392	0.583703
0.413	0.0298158	0.388	1.66712	0.392	0.581514
0.414	0.0295521	0.388	1.66332	0.393	0.579336
0.415	0.0292881	0.389	1.65952	0.394	0.577161
0.415	0.0290247	0.39	1.65565	0.394	0.575129
0.416	0.0287139	0.39	1.65179	0.395	0.57325
0.417	0.0280259	0.391	1.64793	0.395	0.571294
0.417	0.0273721	0.391	1.64404	0.396	0.569188
0.418	0.0268273	0.392	1.64017	0.396	0.567088
0.418	0.0263202	0.392	1.63672	0.397	0.56499
0.419	0.0258114	0.393	1.6338	0.398	0.562893
0.42	0.0253031	0.394	1.63105	0.398	0.560793
0.42	0.0247984	0.394	1.6283	0.399	0.558774
0.421	0.0243703	0.395	1.62555	0.399	0.557114
0.421	0.0242538	0.395	1.62281	0.4	0.555604
0.422	0.0243532	0.396	1.62007	0.401	0.554115
0.423	0.0245753	0.397	1.61737	0.401	0.552638
0.423	0.0247957	0.397	1.61495	0.402	0.551147
0.424	0.0250184	0.398	1.61282	0.402	0.549655
0.425	0.0252416	0.398	1.61075	0.403	0.548167
0.425	0.025463	0.399	1.60865	0.403	0.546494
0.426	0.0256176	0.399	1.60655	0.404	0.544425
0.426	0.0256552	0.4	1.60447	0.405	0.54207
0.427	0.0254709	0.401	1.6024	0.405	0.539722
0.428	0.0251071	0.401	1.60013	0.406	0.537369
0.428	0.0247465	0.402	1.5971	0.406	0.535023
0.429	0.024383	0.402	1.59377	0.407	0.532666
0.429	0.0240172	0.403	1.59044	0.408	0.530318
0.43	0.023662	0.403	1.58708	0.408	0.528413
0.431	0.0234443	0.404	1.58375	0.409	0.526969
0.431	0.0234417	0.405	1.58039	0.409	0.525603
0.432	0.0237727	0.405	1.57715	0.41	0.524235
0.432	0.024268	0.406	1.57468	0.41	0.522855
0.433	0.0247963	0.406	1.57266	0.411	0.521481
0.434	0.0253263	0.407	1.57068	0.412	0.520113
0.434	0.0258543	0.407	1.56869	0.412	0.518788
0.435	0.026328	0.408	1.56667	0.413	0.517376
0.436	0.0263516	0.409	1.56469	0.413	0.51576
0.436	0.0256663	0.409	1.5627	0.414	0.51408
0.437	0.0248251	0.41	1.56092	0.414	0.512408
0.437	0.0238957	0.41	1.55936	0.415	0.510731
0.438	0.0229537	0.411	1.55778	0.416	0.50905
0.439	0.0220148	0.411	1.55622	0.416	0.507363
0.439	0.021087	0.412	1.55465	0.417	0.505709
0.44	0.0201455	0.413	1.55308	0.417	0.504108
0.44	0.0195485	0.413	1.55152	0.418	0.502286
0.441	0.0193789	0.414	1.55016	0.419	0.500438
0.442	0.0194731	0.414	1.54868	0.419	0.498583
0.442	0.019644	0.415	1.54715	0.42	0.496727
0.443	0.0198142	0.415	1.5456	0.42	0.494874
0.443	0.0199837	0.416	1.54407	0.421	0.493023
0.444	0.0201535	0.417	1.54253	0.421	0.491372
0.445	0.0203882	0.417	1.54099	0.422	0.490065
0.445	0.0209273	0.418	1.53957	0.423	0.488939
0.446	0.0217934	0.418	1.5385	0.423	0.487821
0.447	0.0227103	0.419	1.53763	0.424	0.486695
0.447	0.0236313	0.419	1.53678	0.424	0.485572
0.448	0.024542	0.42	1.53591	0.425	0.484453
0.448	0.0254555	0.421	1.53506	0.426	0.483326
0.449	0.0263748	0.421	1.5342	0.426	0.482375
0.45	0.0272848	0.422	1.53333	0.427	0.481789
0.45	0.028094	0.422	1.53226	0.427	0.481263
0.451	0.0286103	0.423	1.53078	0.428	0.480744
0.451	0.0288605	0.423	1.52912	0.428	0.480225
0.452	0.0291102	0.424	1.52747	0.429	0.479704
0.453	0.0293614	0.425	1.52581	0.43	0.479184
0.453	0.0296097	0.425	1.52417	0.43	0.478657
0.454	0.0298592	0.426	1.52252	0.431	0.477967
0.455	0.030108	0.426	1.52087	0.431	0.477034
0.455	0.0302766	0.427	1.51919	0.432	0.476041
0.456	0.0297821	0.428	1.51761	0.432	0.475054
0.456	0.0291148	0.428	1.5162	0.433	0.474065
0.457	0.0284384	0.429	1.51477	0.434	0.473076
0.458	0.027757	0.429	1.51327	0.434	0.472093
0.458	0.0270744	0.43	1.51164	0.435	0.471163
0.459	0.0263952	0.43	1.50985	0.435	0.470583
0.459	0.0257272	0.431	1.5081	0.436	0.470132
0.46	0.0252111	0.432	1.5073	0.437	0.46972
0.461	0.0250637	0.432	1.50709	0.437	0.46929
0.461	0.024968	0.433	1.50695	0.438	0.468821
0.462	0.0248722	0.433	1.50681	0.438	0.468317
0.462	0.0247768	0.434	1.50667	0.439	0.467793
0.463	0.0246811	0.434	1.50652	0.439	0.467265
0.464	0.024586	0.435	1.50636	0.44	0.466624
0.464	0.0244955	0.436	1.50598	0.441	0.465707
0.465	0.0241989	0.436	1.50515	0.441	0.46462
0.466	0.0236608	0.437	1.50428	0.442	0.463521
0.466	0.0229328	0.437	1.50341	0.442	0.462423
0.467	0.022163	0.438	1.50255	0.443	0.461331
0.467	0.0213765	0.438	1.50168	0.444	0.46024
0.468	0.0205926	0.439	1.50082	0.444	0.459153
0.469	0.0198087	0.44	1.49995	0.445	0.458467
0.469	0.019023	0.44	1.49905	0.445	0.458068
0.47	0.018406	0.441	1.4981	0.446	0.457735
0.47	0.0180708	0.441	1.49708	0.446	0.457402
0.471	0.0178612	0.442	1.49606	0.447	0.457067
0.472	0.0176518	0.442	1.49506	0.448	0.456731
0.472	0.0174424	0.443	1.49404	0.448	0.456395
0.473	0.0172326	0.444	1.49303	0.449	0.45611
0.473	0.0170233	0.444	1.49243	0.449	0.456002
0.474	0.0167775	0.445	1.49165	0.45	0.456076
0.475	0.0162768	0.445	1.49042	0.45	0.45615
0.475	0.015841	0.446	1.48909	0.451	0.456224
0.476	0.0154072	0.446	1.48776	0.452	0.456299
0.477	0.0149708	0.447	1.48642	0.452	0.456373
0.477	0.0145347	0.448	1.48509	0.453	0.456447
0.478	0.0141008	0.448	1.48363	0.453	0.456492
0.478	0.0136644	0.449	1.48212	0.454	0.456096
0.479	0.0131979	0.449	1.48076	0.455	0.455582
0.48	0.0127701	0.45	1.47951	0.455	0.455056
0.48	0.0124502	0.45	1.47827	0.456	0.454528
0.481	0.0121814	0.451	1.47702	0.456	0.454003
0.481	0.0119117	0.452	1.47577	0.457	0.453479
0.482	0.0116437	0.452	1.47475	0.457	0.452953
0.483	0.0113754	0.453	1.47412	0.458	0.452305
0.483	0.0111061	0.453	1.47362	0.459	0.451427
0.484	0.0108737	0.454	1.47305	0.459	0.450491
0.485	0.0107819	0.454	1.47247	0.46	0.449563
0.485	0.0104758	0.455	1.47189	0.46	0.448615
0.486	0.0101	0.456	1.47132	0.461	0.447689
0.486	0.0097243	0.456	1.47074	0.462	0.446755
0.487	0.00934834	0.457	1.47016	0.462	0.445824
0.488	0.00897345	0.457	1.46958	0.463	0.445231
0.488	0.00859856	0.458	1.46901	0.463	0.444815
0.489	0.00839548	0.459	1.46844	0.464	0.444435
0.489	0.00877211	0.459	1.46788	0.464	0.444057
0.49	0.00963686	0.46	1.46732	0.465	0.443676
0.491	0.0105583	0.46	1.46676	0.466	0.443296
0.491	0.0114761	0.461	1.46617	0.466	0.442917
0.492	0.0123995	0.461	1.46542	0.467	0.442432
0.492	0.0133212	0.462	1.46458	0.467	0.441659
0.493	0.0142412	0.463	1.46371	0.468	0.440659
0.494	0.015066	0.463	1.46284	0.468	0.439662
0.494	0.0156569	0.464	1.46198	0.469	0.438655
0.495	0.0159354	0.464	1.46111	0.47	0.437663
0.496	0.0160339	0.465	1.46024	0.47	0.436666
0.496	0.016132	0.465	1.45941	0.471	0.435673
0.497	0.0162302	0.466	1.45862	0.471	0.43473
0.497	0.0163286	0.467	1.45749	0.472	0.433912
0.498	0.0164314	0.467	1.45633	0.473	0.433127
0.499	0.0165813	0.468	1.45516	0.473	0.432347
0.499	0.0168952	0.468	1.454	0.474	0.431568
0.5	0.0173967	0.469	1.45283	0.474	0.430784
0.5	0.0179123	0.469	1.45167	0.475	0.430005
0.501	0.0184297	0.47	1.45054	0.475	0.429213
0.502	0.0189436	0.471	1.44974	0.476	0.428408
0.502	0.0194603	0.471	1.44913	0.477	0.427675
0.503	0.0199507	0.472	1.44856	0.477	0.426952
0.503	0.0203218	0.472	1.44799	0.478	0.426225
0.504	0.0202819	0.473	1.44741	0.478	0.425493
0.505	0.0196064	0.473	1.44684	0.479	0.424762
0.505	0.0187727	0.474	1.44645	0.48	0.424037
0.506	0.0179375	0.475	1.44647	0.48	0.423301
0.507	0.0171063	0.475	1.44675	0.481	0.422508
0.507	0.016271	0.476	1.44704	0.481	0.421647
0.508	0.0154375	0.476	1.44733	0.482	0.420769
0.508	0.0143793	0.477	1.44762	0.482	0.419888
0.509	0.013454	0.477	1.44791	0.483	0.419005
0.51	0.0126911	0.478	1.44819	0.484	0.418129
0.51	0.0119813	0.479	1.44836	0.484	0.417252
0.511	0.0112728	0.479	1.4484	0.485	0.416392
0.511	0.010562	0.48	1.44852	0.485	0.415497
0.512	0.00984962	0.48	1.44864	0.486	0.414245
0.513	0.00909612	0.481	1.44874	0.486	0.412986
0.513	0.00827748	0.481	1.44884	0.487	0.41174
0.514	0.00793135	0.482	1.44894	0.488	0.410503
0.515	0.00812547	0.483	1.44904	0.488	0.409353
0.515	0.00831993	0.483	1.44916	0.489	0.408295
0.516	0.00851486	0.484	1.44937	0.489	0.407399
0.516	0.00870936	0.484	1.4496	0.49	0.406728
0.517	0.00890275	0.485	1.44981	0.491	0.406407
0.518	0.00920666	0.486	1.45002	0.491	0.406075
0.518	0.00966411	0.486	1.45024	0.492	0.405721
0.519	0.010137	0.487	1.45045	0.492	0.405355
0.519	0.0102784	0.487	1.45067	0.493	0.404987
0.52	0.0104292	0.488	1.45088	0.493	0.404617
0.521	0.0105817	0.488	1.45104	0.494	0.4042
0.521	0.0107346	0.489	1.45082	0.495	0.403736
0.522	0.0108872	0.49	1.45048	0.495	0.403427
0.522	0.0110401	0.49	1.45014	0.496	0.40312
0.523	0.0108742	0.491	1.4498	0.496	0.402813
0.524	0.0104656	0.491	1.44946	0.497	0.402507
0.524	0.0100254	0.492	1.44913	0.498	0.402203
0.525	0.00958596	0.492	1.44882	0.498	0.401895
0.526	0.00914767	0.493	1.44873	0.499	0.401821
0.526	0.00870918	0.494	1.44883	0.499	0.40173
0.527	0.0082697	0.494	1.44897	0.5	0.401631
0.527	0.00783406	0.495	1.44911	0.5	0.401534
0.528	0.00763962	0.495	1.44925	0.501	0.401436
0.529	0.00768933	0.496	1.44939	0.502	0.401338
0.529	0.00773516	0.496	1.4497	0.502	0.40124
0.53	0.00777716	0.497	1.45032	0.503	0.401152
0.53	0.00781876	0.498	1.4511	0.503	0.401262
0.531	0.00786055	0.498	1.45193	0.504	0.401722
0.532	0.00790241	0.499	1.45277	0.504	0.402298
0.532	0.00792281	0.499	1.45361	0.505	0.402874
0.533	0.0078655	0.5	1.45444	0.506	0.403449
0.533	0.00772683	0.5	1.45517	0.506	0.404026
0.534	0.00763198	0.501	1.45564	0.507	0.404601
0.535	0.00753664	0.502	1.45618	0.507	0.405152
0.535	0.00744202	0.502	1.45678	0.508	0.405251
0.536	0.00734638	0.503	1.45739	0.509	0.40453
0.537	0.00725121	0.503	1.458	0.509	0.40364
0.537	0.00715641	0.504	1.45861	0.51	0.402753
0.538	0.0076211	0.504	1.45922	0.51	0.401873
0.538	0.00809896	0.505	1.45979	0.511	0.400988
0.539	0.00848981	0.506	1.46015	0.511	0.400101
0.54	0.00887877	0.506	1.46023	0.512	0.39925
0.54	0.00926908	0.507	1.46031	0.513	0.398735
0.541	0.00966303	0.507	1.46039	0.513	0.398786
0.541	0.0100544	0.508	1.46047	0.514	0.398837
0.542	0.0104063	0.508	1.46055	0.514	0.398888
0.543	0.0106261	0.509	1.46063	0.515	0.398939
0.543	0.0115861	0.51	1.46059	0.516	0.39899
0.544	0.0125419	0.51	1.46071	0.516	0.399041
0.545	0.0134941	0.511	1.46087	0.517	0.399382
0.545	0.0144513	0.511	1.46103	0.517	0.399881
0.546	0.0154076	0.512	1.46118	0.518	0.400341
0.546	0.0163622	0.512	1.46134	0.518	0.400778
0.547	0.016982	0.513	1.4615	0.519	0.401216
0.548	0.0167988	0.514	1.46166	0.52	0.401653
0.548	0.0159663	0.514	1.46197	0.52	0.402091
0.549	0.0150435	0.515	1.46239	0.521	0.402453
0.549	0.0141223	0.515	1.46281	0.521	0.402556
0.55	0.0132068	0.516	1.46324	0.522	0.402369
0.551	0.0122898	0.517	1.46367	0.522	0.402186
0.551	0.0113707	0.517	1.4641	0.523	0.402005
0.552	0.0105117	0.518	1.46454	0.524	0.401824
0.552	0.0101234	0.518	1.46525	0.524	0.401643
0.553	0.00981622	0.519	1.46643	0.525	0.40146
0.554	0.0095161	0.519	1.46764	0.525	0.40125
0.554	0.00921706	0.52	1.46884	0.526	0.400822
0.555	0.00891575	0.521	1.47004	0.527	0.40036
0.556	0.00861397	0.521	1.47125	0.527	0.399901
0.556	0.00831445	0.522	1.47245	0.528	0.399443
0.557	0.00805105	0.522	1.47354	0.528	0.398984
0.557	0.0079642	0.523	1.47395	0.529	0.398525
0.558	0.00821669	0.523	1.47404	0.529	0.398067
0.559	0.00846575	0.524	1.47413	0.53	0.397726
0.559	0.00871764	0.525	1.47422	0.531	0.397718
0.56	0.00897041	0.525	1.47431	0.531	0.39795
0.56	0.00922235	0.526	1.4744	0.532	0.398181
0.561	0.00947197	0.526	1.47449	0.532	0.398412
0.562	0.00979794	0.527	1.47432	0.533	0.398645
0.562	0.0100244	0.527	1.47391	0.534	0.398877
0.563	0.0101759	0.528	1.4735	0.534	0.399108
0.563	0.0103273	0.529	1.47309	0.535	0.399014
0.564	0.0104785	0.529	1.47268	0.535	0.398934
0.565	0.0106296	0.53	1.47227	0.536	0.398882
0.565	0.010781	0.53	1.47186	0.536	0.398829
0.566	0.0109244	0.531	1.47133	0.537	0.398777
0.567	0.0110113	0.531	1.47094	0.538	0.398725
0.567	0.010968	0.532	1.4706	0.538	0.398673
0.568	0.010745	0.533	1.47026	0.539	0.398693
0.568	0.0105172	0.533	1.46994	0.539	0.398954
0.569	0.010289	0.534	1.46964	0.54	0.399452
0.57	0.0100604	0.534	1.46936	0.54	0.399826
0.57	0.00983563	0.535	1.46911	0.541	0.400192
0.571	0.00967705	0.535	1.469	0.542	0.400524
0.571	0.00972948	0.536	1.46936	0.542	0.400833
0.572	0.010088	0.537	1.47016	0.543	0.401129
0.573	0.0105649	0.537	1.47118	0.543	0.401421
0.573	0.0110726	0.538	1.47221	0.544	0.401743
0.574	0.011587	0.538	1.47325	0.545	0.401808
0.575	0.0121	0.539	1.47431	0.545	0.401909
0.575	0.0126151	0.539	1.47537	0.546	0.402071
0.576	0.0131303	0.54	1.47628	0.546	0.402234
0.576	0.0131696	0.541	1.47694	0.547	0.402397
0.577	0.0127726	0.541	1.4775	0.547	0.40256
0.578	0.0124384	0.542	1.47806	0.548	0.402723
0.578	0.0121121	0.542	1.47863	0.549	0.402985
0.579	0.0117865	0.543	1.47918	0.549	0.403648
0.579	0.0114593	0.543	1.47974	0.55	0.40446
0.58	0.0111346	0.544	1.48021	0.55	0.405271
0.581	0.0108084	0.545	1.48069	0.551	0.406081
0.581	0.0109946	0.545	1.4813	0.552	0.406897
0.582	0.011115	0.546	1.48192	0.552	0.407713
0.582	0.0111217	0.546	1.48253	0.553	0.408523
0.583	0.0110975	0.547	1.48314	0.553	0.409365
0.584	0.0110733	0.548	1.48375	0.554	0.410293
0.584	0.0110492	0.548	1.48429	0.554	0.411271
0.585	0.011025	0.549	1.48489	0.555	0.41225
0.586	0.0109904	0.549	1.48588	0.556	0.413229
0.586	0.0109657	0.55	1.48687	0.556	0.414206
0.587	0.0110876	0.55	1.48787	0.557	0.415189
0.587	0.0114337	0.551	1.48886	0.557	0.41617
0.588	0.0117794	0.552	1.48985	0.558	0.417154
0.589	0.0121253	0.552	1.49089	0.558	0.418363
0.589	0.0124692	0.553	1.49224	0.559	0.419566
0.59	0.0128138	0.553	1.49302	0.56	0.420765
0.59	0.0130806	0.554	1.49371	0.56	0.421971
0.591	0.0130358	0.554	1.4944	0.561	0.423168
0.592	0.0129238	0.555	1.49509	0.561	0.424369
0.592	0.0128884	0.556	1.49578	0.562	0.425523
0.593	0.012862	0.556	1.49646	0.563	0.426353
0.593	0.0128356	0.557	1.49719	0.563	0.426944
0.594	0.0128092	0.557	1.49857	0.564	0.427522
0.595	0.0127828	0.558	1.50038	0.564	0.428102
0.595	0.0127684	0.558	1.50224	0.565	0.428683
0.596	0.0129733	0.559	1.50411	0.565	0.429261
0.597	0.0130921	0.56	1.50596	0.566	0.429842
0.597	0.0131544	0.56	1.50784	0.567	0.430482
0.598	0.0132097	0.561	1.5097	0.567	0.431984
0.598	0.0132653	0.561	1.51139	0.568	0.434312
0.599	0.0133208	0.562	1.51338	0.568	0.436653
0.6	0.0133766	0.562	1.51556	0.569	0.438989
0.6	0.0134692	0.563	1.51772	0.57	0.441321
0.601	0.0136269	0.564	1.51987	0.57	0.44365
0.601	0.0137393	0.564	1.52204	0.571	0.445992
0.602	0.0136493	0.565	1.52422	0.571	0.448288
0.603	0.01356	0.565	1.52619	0.572	0.449953
0.603	0.0134706	0.566	1.52733	0.572	0.450871
0.604	0.0133811	0.566	1.52774	0.573	0.451793
0.605	0.0132913	0.567	1.52814	0.574	0.45271
0.605	0.0131753	0.568	1.52854	0.574	0.453629
0.606	0.0129623	0.568	1.52895	0.575	0.454549
0.606	0.0133688	0.569	1.52935	0.575	0.455464
0.607	0.0140467	0.569	1.52978	0.576	0.455988
0.608	0.0147234	0.57	1.53045	0.576	0.456997
0.608	0.0153981	0.57	1.53187	0.577	0.458068
0.609	0.0160746	0.571	1.53365	0.578	0.45913
0.609	0.01675	0.572	1.53542	0.578	0.460193
0.61	0.0174043	0.572	1.5372	0.579	0.461256
0.611	0.0179389	0.573	1.53898	0.579	0.462322
0.611	0.0181789	0.573	1.54076	0.58	0.463327
0.612	0.0182873	0.574	1.54248	0.581	0.464088
0.612	0.018396	0.574	1.54373	0.581	0.464482
0.613	0.0185042	0.575	1.54464	0.582	0.464649
0.614	0.0186129	0.576	1.54554	0.582	0.464815
0.614	0.0187208	0.576	1.54646	0.583	0.464982
0.615	0.0190008	0.577	1.54737	0.583	0.465149
0.616	0.01955	0.577	1.54827	0.584	0.465318
0.616	0.0203605	0.578	1.54917	0.585	0.465406
0.617	0.0213201	0.579	1.54959	0.585	0.465383
0.617	0.0222827	0.579	1.54996	0.586	0.465287
0.618	0.0232439	0.58	1.55035	0.586	0.465176
0.619	0.0242017	0.58	1.55073	0.587	0.465067
0.619	0.0251594	0.581	1.55112	0.588	0.464957
0.62	0.0259481	0.581	1.55151	0.588	0.464847
0.62	0.026488	0.582	1.55189	0.589	0.464736
0.621	0.0268701	0.583	1.55285	0.589	0.464523
0.622	0.0271753	0.583	1.55425	0.59	0.464331
0.622	0.0274645	0.584	1.5557	0.59	0.464484
0.623	0.0277537	0.584	1.55716	0.591	0.464636
0.623	0.0280389	0.585	1.55861	0.592	0.464788
0.624	0.028313	0.585	1.56006	0.592	0.46494
0.625	0.0285435	0.586	1.5615	0.593	0.465092
0.625	0.02866	0.587	1.5627	0.593	0.465244
0.626	0.0286504	0.587	1.56358	0.594	0.46558
0.627	0.0283937	0.588	1.5646	0.595	0.466127
0.627	0.0280806	0.588	1.56557	0.595	0.466758
0.628	0.0277669	0.589	1.56658	0.596	0.467387
0.628	0.0274531	0.589	1.56767	0.596	0.467988
0.629	0.0271397	0.59	1.56886	0.597	0.468611
0.63	0.0268619	0.591	1.57012	0.597	0.46929
0.63	0.0266567	0.591	1.57138	0.598	0.470027
0.631	0.0264142	0.592	1.5726	0.599	0.470231
0.631	0.0258944	0.592	1.57355	0.599	0.469425
0.632	0.0253728	0.593	1.57464	0.6	0.468039
0.633	0.0248532	0.593	1.57573	0.6	0.466575
0.633	0.0243352	0.594	1.57682	0.601	0.465105
0.634	0.0238148	0.595	1.57791	0.601	0.463634
0.635	0.0233933	0.595	1.579	0.602	0.462159
0.635	0.0232	0.596	1.58009	0.603	0.460748
0.636	0.02338	0.596	1.58187	0.603	0.460001
0.636	0.0241066	0.597	1.58369	0.604	0.460737
0.637	0.0251446	0.597	1.58549	0.604	0.461894
0.638	0.026185	0.598	1.5873	0.605	0.4631
0.638	0.0272215	0.599	1.58909	0.606	0.464311
0.639	0.0282643	0.599	1.5909	0.606	0.465521
0.639	0.0291822	0.6	1.59269	0.607	0.466726
0.64	0.029307	0.6	1.59417	0.607	0.467933
0.641	0.0294324	0.601	1.59535	0.608	0.468697
0.641	0.0289561	0.601	1.59646	0.608	0.469087
0.642	0.0280855	0.602	1.59757	0.609	0.469345
0.642	0.0271615	0.603	1.59869	0.61	0.469543
0.643	0.0262405	0.603	1.5998	0.61	0.46974
0.644	0.0253179	0.604	1.60091	0.611	0.469937
0.644	0.0245703	0.604	1.60214	0.611	0.470135
0.645	0.0240287	0.605	1.60367	0.612	0.47037
0.646	0.0235616	0.605	1.60536	0.613	0.470917
0.646	0.0231064	0.606	1.60702	0.613	0.471836
0.647	0.0226624	0.607	1.60868	0.614	0.472876
0.647	0.0222178	0.607	1.61036	0.614	0.473929
0.648	0.0217724	0.608	1.61203	0.615	0.474983
0.649	0.0213257	0.608	1.61368	0.615	0.476037
0.649	0.0207156	0.609	1.61517	0.616	0.477092
0.65	0.0198577	0.61	1.6163	0.617	0.478149
0.65	0.0189624	0.61	1.61726	0.617	0.479247
0.651	0.0182388	0.611	1.61821	0.618	0.480374
0.652	0.0175857	0.611	1.61917	0.618	0.481492
0.652	0.0169326	0.612	1.62013	0.619	0.482611
0.653	0.0162838	0.612	1.62108	0.619	0.483724
0.653	0.0156359	0.613	1.622	0.62	0.484835
0.654	0.0150325	0.614	1.62295	0.621	0.485953
0.655	0.0145613	0.614	1.62478	0.621	0.487042
0.655	0.0141713	0.615	1.62659	0.622	0.487636
0.656	0.0140216	0.615	1.62841	0.622	0.488373
0.657	0.0139822	0.616	1.63023	0.623	0.489302
0.657	0.0139432	0.616	1.63206	0.624	0.490245
0.658	0.0139041	0.617	1.63379	0.624	0.49118
0.658	0.0138649	0.618	1.63489	0.625	0.49212
0.659	0.0139149	0.618	1.63657	0.625	0.493063
0.66	0.0141859	0.619	1.63844	0.626	0.493871
0.66	0.0145644	0.619	1.64033	0.626	0.494497
0.661	0.0149124	0.62	1.64222	0.627	0.495077
0.661	0.015233	0.62	1.64411	0.628	0.495698
0.662	0.0155556	0.621	1.64601	0.628	0.496321
0.663	0.0158787	0.622	1.64772	0.629	0.496945
0.663	0.016197	0.622	1.64928	0.629	0.497566
0.664	0.0165217	0.623	1.65085	0.63	0.498192
0.665	0.0171993	0.623	1.65244	0.631	0.498862
0.665	0.0178779	0.624	1.65402	0.631	0.499643
0.666	0.0182725	0.624	1.65561	0.632	0.500309
0.666	0.018588	0.625	1.65721	0.632	0.500854
0.667	0.0188959	0.626	1.65883	0.633	0.501379
0.668	0.0192023	0.626	1.66054	0.633	0.501899
0.668	0.0195088	0.627	1.6623	0.634	0.50242
0.669	0.0196212	0.627	1.66407	0.635	0.502943
0.669	0.0192331	0.628	1.66582	0.635	0.503258
0.67	0.018422	0.628	1.66758	0.636	0.503334
0.671	0.0177127	0.629	1.66935	0.636	0.503471
0.671	0.0171418	0.63	1.67108	0.637	0.503776
0.672	0.0165656	0.63	1.67264	0.637	0.504082
0.672	0.0159948	0.631	1.67433	0.638	0.504387
0.673	0.0154228	0.631	1.67643	0.639	0.504691
0.674	0.0148511	0.632	1.67856	0.639	0.504996
0.674	0.0147495	0.632	1.68067	0.64	0.505469
0.675	0.0150827	0.633	1.68279	0.64	0.506045
0.676	0.0158323	0.634	1.6849	0.641	0.506672
0.676	0.0168133	0.634	1.68701	0.642	0.507449
0.677	0.0178092	0.635	1.68913	0.642	0.508272
0.677	0.0187608	0.635	1.69158	0.643	0.509094
0.678	0.0196611	0.636	1.69429	0.643	0.509917
0.679	0.0205427	0.636	1.69701	0.644	0.510714
0.679	0.0214761	0.637	1.69976	0.644	0.511424
0.68	0.0224409	0.638	1.7025	0.645	0.512059
0.68	0.0231379	0.638	1.70522	0.646	0.51277
0.681	0.0236008	0.639	1.70821	0.646	0.513697
0.682	0.0240102	0.639	1.7113	0.647	0.514617
0.682	0.0244197	0.64	1.71406	0.647	0.515526
0.683	0.024829	0.641	1.71651	0.648	0.516391
0.683	0.0252394	0.641	1.71882	0.649	0.517171
0.684	0.0256199	0.642	1.721	0.649	0.517912
0.685	0.0257836	0.642	1.72336	0.65	0.518642
0.685	0.0259487	0.643	1.72591	0.65	0.519404
0.686	0.0261255	0.643	1.72867	0.651	0.520712
0.687	0.0263034	0.644	1.73115	0.651	0.52228
0.687	0.0264805	0.645	1.73314	0.652	0.523938
0.688	0.0266579	0.645	1.73517	0.653	0.525606
0.688	0.026836	0.646	1.73722	0.653	0.527279
0.689	0.0268748	0.646	1.73928	0.654	0.528908
0.69	0.0267397	0.647	1.74134	0.654	0.530389
0.69	0.0263583	0.647	1.7434	0.655	0.531679
0.691	0.025654	0.648	1.74516	0.655	0.532815
0.691	0.0249474	0.649	1.7466	0.656	0.533865
0.692	0.024238	0.649	1.74828	0.657	0.534924
0.693	0.0235329	0.65	1.74995	0.657	0.535973
0.693	0.0228312	0.65	1.75162	0.658	0.537033
0.694	0.0221399	0.651	1.7533	0.658	0.538084
0.695	0.0214961	0.651	1.75496	0.659	0.539082
0.695	0.0208549	0.652	1.7566	0.66	0.539953
0.696	0.0202098	0.653	1.75827	0.66	0.540678
0.696	0.0195656	0.653	1.76013	0.661	0.541346
0.697	0.018921	0.654	1.76208	0.661	0.542014
0.698	0.0182754	0.654	1.76403	0.662	0.542681
0.698	0.0176312	0.655	1.76597	0.662	0.54335
0.699	0.0170719	0.655	1.76791	0.663	0.544063
0.699	0.0168176	0.656	1.76985	0.664	0.544919
0.7	0.0168778	0.657	1.7718	0.664	0.545931
0.701	0.0173401	0.657	1.77385	0.665	0.547041
0.701	0.0178033	0.658	1.77596	0.665	0.548154
0.702	0.0182679	0.658	1.7781	0.666	0.549254
0.702	0.0187303	0.659	1.7802	0.667	0.55036
0.703	0.019194	0.659	1.78233	0.667	0.551465
0.704	0.019584	0.66	1.78444	0.668	0.552568
0.704	0.0198424	0.661	1.7863	0.668	0.553452
0.705	0.0199667	0.661	1.78771	0.669	0.554228
0.706	0.0200234	0.662	1.78971	0.669	0.554976
0.706	0.0200801	0.662	1.79186	0.67	0.55573
0.707	0.020137	0.663	1.79402	0.671	0.556484
0.707	0.0201934	0.663	1.79617	0.671	0.557233
0.708	0.0202498	0.664	1.7983	0.672	0.557988
0.709	0.0203067	0.665	1.80045	0.672	0.558727
0.709	0.0198895	0.665	1.80236	0.673	0.559399
0.71	0.0196206	0.666	1.80395	0.673	0.560015
0.71	0.0194427	0.666	1.8054	0.674	0.560653
0.711	0.0192808	0.667	1.80682	0.675	0.561289
0.712	0.0191184	0.667	1.80824	0.675	0.561924
0.712	0.0189563	0.668	1.80967	0.676	0.562551
0.713	0.0187951	0.669	1.8111	0.676	0.563189
0.714	0.0188199	0.669	1.81262	0.677	0.563822
0.714	0.0191491	0.67	1.81437	0.678	0.564413
0.715	0.0195314	0.67	1.81625	0.678	0.565225
0.715	0.0198568	0.671	1.81813	0.679	0.56616
0.716	0.0201817	0.672	1.82003	0.679	0.56709
0.717	0.0205063	0.672	1.82194	0.68	0.568011
0.717	0.0208308	0.673	1.82382	0.68	0.568938
0.718	0.0211555	0.673	1.82571	0.681	0.56987
0.718	0.0214773	0.674	1.82758	0.682	0.570689
0.719	0.0217922	0.674	1.82947	0.682	0.570998
0.72	0.0221223	0.675	1.83164	0.683	0.571038
0.72	0.0224628	0.676	1.83405	0.683	0.571079
0.721	0.0228038	0.676	1.83647	0.684	0.57112
0.721	0.0231457	0.677	1.8389	0.685	0.571161
0.722	0.0234885	0.677	1.8413	0.685	0.571202
0.723	0.02383	0.678	1.84368	0.686	0.571243
0.723	0.0242487	0.678	1.84555	0.686	0.571406
0.724	0.0251149	0.679	1.84747	0.687	0.571835
0.725	0.0262199	0.68	1.84966	0.687	0.572429
0.725	0.0274356	0.68	1.85187	0.688	0.573041
0.726	0.0286521	0.681	1.85407	0.689	0.573654
0.726	0.0298704	0.681	1.85625	0.689	0.574266
0.727	0.0310829	0.682	1.85846	0.69	0.574879
0.728	0.032297	0.682	1.86043	0.69	0.575515
0.728	0.0335156	0.683	1.86224	0.691	0.576334
0.729	0.0346405	0.684	1.86411	0.691	0.577795
0.729	0.0354646	0.684	1.86603	0.692	0.579482
0.73	0.0359848	0.685	1.86796	0.693	0.581185
0.731	0.0364855	0.685	1.86989	0.693	0.58288
0.731	0.0369569	0.686	1.8718	0.694	0.584568
0.732	0.0374202	0.686	1.87367	0.694	0.586263
0.732	0.037912	0.687	1.87546	0.695	0.587931
0.733	0.0382509	0.688	1.87725	0.696	0.589518
0.734	0.0383676	0.688	1.87931	0.696	0.59111
0.734	0.0385972	0.689	1.88163	0.697	0.59275
0.735	0.0391217	0.689	1.88396	0.697	0.594391
0.736	0.039646	0.69	1.88628	0.698	0.596038
0.736	0.0401688	0.69	1.88859	0.698	0.597678
0.737	0.0406911	0.691	1.89063	0.699	0.599319
0.737	0.0412192	0.692	1.89216	0.7	0.600967
0.738	0.0417406	0.692	1.8937	0.7	0.602679
0.739	0.0423891	0.693	1.89533	0.701	0.604305
0.739	0.042927	0.693	1.89701	0.701	0.605768
0.74	0.0433901	0.694	1.89852	0.702	0.607112
0.74	0.0438391	0.694	1.89992	0.703	0.608397
0.741	0.0442872	0.695	1.90133	0.703	0.609656
0.742	0.0447348	0.696	1.90281	0.704	0.611028
0.742	0.0451833	0.696	1.90446	0.704	0.612522
0.743	0.0455597	0.697	1.90631	0.705	0.614051
0.744	0.0457349	0.697	1.90838	0.705	0.615675
0.744	0.0457296	0.698	1.91114	0.706	0.617627
0.745	0.0456761	0.698	1.91405	0.707	0.619859
0.745	0.045623	0.699	1.917	0.707	0.622099
0.746	0.0455695	0.7	1.91994	0.708	0.624347
0.747	0.0455162	0.7	1.92287	0.708	0.626591
0.747	0.045463	0.701	1.92581	0.709	0.628775
0.748	0.0454159	0.701	1.92873	0.709	0.630718
0.748	0.0455394	0.702	1.93149	0.71	0.632387
0.749	0.0459882	0.703	1.93416	0.711	0.634156
0.75	0.0466126	0.703	1.93685	0.711	0.635938
0.75	0.0472368	0.704	1.93954	0.712	0.637706
0.751	0.0478643	0.704	1.94224	0.712	0.63948
0.751	0.0484931	0.705	1.94478	0.713	0.641243
0.752	0.0491177	0.705	1.94702	0.714	0.643009
0.753	0.0497446	0.706	1.94907	0.714	0.644884
0.753	0.0503403	0.707	1.95103	0.715	0.647129
0.754	0.0498837	0.707	1.95293	0.715	0.649627
0.755	0.0494082	0.708	1.95482	0.716	0.652172
0.755	0.0489314	0.708	1.95671	0.716	0.654712
0.756	0.0484563	0.709	1.95861	0.717	0.657261
0.756	0.0479805	0.709	1.96038	0.718	0.659821
0.757	0.0475051	0.71	1.96199	0.718	0.662308
0.758	0.0469102	0.711	1.96379	0.719	0.664574
0.758	0.04631	0.711	1.96576	0.719	0.666778
0.759	0.0460058	0.712	1.96772	0.72	0.668423
0.759	0.0459086	0.712	1.96969	0.721	0.669899
0.76	0.0458115	0.713	1.97165	0.721	0.671388
0.761	0.0457136	0.713	1.9736	0.722	0.672864
0.761	0.0456168	0.714	1.97545	0.722	0.674352
0.762	0.0455189	0.715	1.97739	0.723	0.675442
0.762	0.0456087	0.715	1.97992	0.723	0.676237
0.763	0.0462051	0.716	1.98249	0.724	0.677266
0.764	0.0470392	0.716	1.98507	0.725	0.678776
0.764	0.0479222	0.717	1.9876	0.725	0.68053
0.765	0.0488077	0.717	1.99015	0.726	0.682286
0.766	0.0496879	0.718	1.99264	0.726	0.684033
0.766	0.0505659	0.719	1.99482	0.727	0.685776
0.767	0.0513809	0.719	1.99786	0.727	0.687501
0.767	0.0519374	0.72	2.00105	0.728	0.689142
0.768	0.0521399	0.72	2.00426	0.729	0.690833
0.769	0.052406	0.721	2.00744	0.729	0.692963
0.769	0.0526716	0.721	2.01064	0.73	0.69509
0.77	0.052937	0.722	2.01384	0.73	0.697216
0.77	0.0532024	0.723	2.01697	0.731	0.699323
0.771	0.053466	0.723	2.01962	0.732	0.701442
0.772	0.0537313	0.724	2.02196	0.732	0.703627
0.772	0.0540453	0.724	2.02427	0.733	0.705841
0.773	0.054078	0.725	2.02657	0.733	0.70785
0.774	0.0538517	0.725	2.02888	0.734	0.709537
0.774	0.053626	0.726	2.03119	0.734	0.711066
0.775	0.0534005	0.727	2.03342	0.735	0.712595
0.775	0.0531745	0.727	2.03543	0.736	0.714119
0.776	0.052947	0.728	2.03733	0.736	0.715612
0.777	0.0527276	0.728	2.03939	0.737	0.716882
0.777	0.0526355	0.729	2.04145	0.737	0.717713
0.778	0.0529675	0.729	2.04351	0.738	0.718549
0.778	0.0533141	0.73	2.04558	0.739	0.719584
0.779	0.053664	0.731	2.04764	0.739	0.720636
0.78	0.0540156	0.731	2.04977	0.74	0.721688
0.78	0.0543659	0.732	2.05257	0.74	0.722747
0.781	0.0547151	0.732	2.05601	0.741	0.723781
0.781	0.054984	0.733	2.05946	0.741	0.724739
0.782	0.0549883	0.734	2.06293	0.742	0.725648
0.783	0.0547084	0.734	2.06641	0.743	0.726767
0.783	0.0544277	0.735	2.06986	0.743	0.728149
0.784	0.0541579	0.735	2.07335	0.744	0.729529
0.785	0.0539085	0.736	2.07692	0.744	0.730914
0.785	0.0536565	0.736	2.08005	0.745	0.732295
0.786	0.0533928	0.737	2.08309	0.745	0.733631
0.786	0.0531158	0.738	2.08613	0.746	0.734505
0.787	0.0532297	0.738	2.08916	0.747	0.735257
0.788	0.0537961	0.739	2.0922	0.747	0.736107
0.788	0.0541008	0.739	2.09526	0.748	0.736961
0.789	0.054407	0.74	2.09822	0.748	0.737816
0.789	0.0547123	0.74	2.10125	0.749	0.738668
0.79	0.0550183	0.741	2.10443	0.75	0.739521
0.791	0.0553244	0.742	2.10768	0.75	0.740376
0.791	0.05563	0.742	2.11094	0.751	0.741542
0.792	0.0555698	0.743	2.11418	0.751	0.743201
0.792	0.0555575	0.743	2.1174	0.752	0.745195
0.793	0.055591	0.744	2.12059	0.752	0.747328
0.794	0.0556246	0.744	2.12337	0.753	0.749448
0.794	0.055658	0.745	2.1256	0.754	0.751552
0.795	0.0556916	0.746	2.12767	0.754	0.753614
0.796	0.0557251	0.746	2.12967	0.755	0.755471
0.796	0.055733	0.747	2.13153	0.755	0.756885
0.797	0.0556358	0.747	2.13323	0.756	0.758067
0.797	0.0554365	0.748	2.13481	0.757	0.759134
0.798	0.0552417	0.748	2.13638	0.757	0.760758
0.799	0.055047	0.749	2.1377	0.758	0.762526
0.799	0.0548535	0.75	2.13882	0.758	0.764376
0.8	0.0546582	0.75	2.14088	0.759	0.766253
0.8	0.054464	0.751	2.14298	0.759	0.768136
0.801	0.0542391	0.751	2.1451	0.76	0.770004
0.802	0.0538558	0.752	2.14723	0.761	0.771684
0.802	0.0533374	0.752	2.14938	0.761	0.77309
0.803	0.0527927	0.753	2.15159	0.762	0.774487
0.804	0.0522472	0.754	2.15437	0.762	0.775886
0.804	0.0517023	0.754	2.15784	0.763	0.77727
0.805	0.0511552	0.755	2.16138	0.763	0.778646
0.805	0.0506159	0.755	2.16491	0.764	0.78004
0.806	0.0501394	0.756	2.16841	0.765	0.781427
0.807	0.0503061	0.756	2.17193	0.765	0.783161
0.807	0.0505681	0.757	2.17538	0.766	0.785527
0.808	0.0508388	0.758	2.17835	0.766	0.788353
0.808	0.0511079	0.758	2.1814	0.767	0.79131
0.809	0.0513788	0.759	2.18489	0.768	0.794285
0.81	0.051649	0.759	2.18836	0.768	0.797275
0.81	0.0519192	0.76	2.19184	0.769	0.800265
0.811	0.0520602	0.761	2.19531	0.769	0.803245
0.811	0.0520741	0.761	2.19878	0.77	0.806065
0.812	0.0523178	0.762	2.20183	0.77	0.808364
0.813	0.0525612	0.762	2.20411	0.771	0.810257
0.813	0.0528063	0.763	2.20609	0.772	0.81214
0.814	0.0530489	0.763	2.20802	0.772	0.814015
0.815	0.0532892	0.764	2.20995	0.773	0.815901
0.815	0.0535314	0.765	2.21189	0.773	0.8178
0.816	0.0538004	0.765	2.21382	0.774	0.819681
0.816	0.0538395	0.766	2.21576	0.775	0.821244
0.817	0.0536737	0.766	2.21821	0.775	0.822947
0.818	0.0534462	0.767	2.22128	0.776	0.824731
0.818	0.0532179	0.767	2.22461	0.776	0.826523
0.819	0.0529901	0.768	2.22794	0.777	0.828309
0.819	0.0527615	0.769	2.23125	0.777	0.830093
0.82	0.0525491	0.769	2.23457	0.778	0.831876
0.821	0.0524534	0.77	2.23791	0.779	0.833621
0.821	0.0527096	0.77	2.24104	0.779	0.835361
0.822	0.0529724	0.771	2.24434	0.78	0.837276
0.822	0.053237	0.771	2.24829	0.78	0.839231
0.823	0.0535016	0.772	2.25227	0.781	0.841181
0.824	0.0537644	0.773	2.25624	0.781	0.843165
0.824	0.0540284	0.773	2.2602	0.782	0.845106
0.825	0.0542922	0.774	2.26416	0.783	0.847078
0.826	0.0543479	0.774	2.26817	0.783	0.8488
0.826	0.0543964	0.775	2.27232	0.784	0.850354
0.827	0.0547302	0.775	2.27684	0.784	0.851985
0.827	0.0550632	0.776	2.28143	0.785	0.853676
0.828	0.0553959	0.777	2.28595	0.786	0.855368
0.829	0.0557284	0.777	2.29055	0.786	0.857054
0.829	0.056059	0.778	2.29511	0.787	0.85874
0.83	0.0563937	0.778	2.29972	0.787	0.860376
0.83	0.0566815	0.779	2.30416	0.788	0.861735
0.831	0.0569255	0.779	2.30746	0.788	0.862657
0.832	0.0571462	0.78	2.31061	0.789	0.863607
0.832	0.0573617	0.781	2.31374	0.79	0.864561
0.833	0.0575767	0.781	2.31687	0.79	0.86551
0.834	0.0577922	0.782	2.31999	0.791	0.866464
0.834	0.058008	0.782	2.32312	0.791	0.867423
0.835	0.0582835	0.783	2.32624	0.792	0.868375
0.835	0.0586455	0.783	2.32883	0.793	0.86934
0.836	0.0588512	0.784	2.33231	0.793	0.87043
0.837	0.0588818	0.785	2.33611	0.794	0.87165
0.837	0.058911	0.785	2.33993	0.794	0.872904
0.838	0.0589382	0.786	2.34376	0.795	0.87415
0.838	0.0589656	0.786	2.34758	0.795	0.875402
0.839	0.0589942	0.787	2.3514	0.796	0.876663
0.84	0.059012	0.787	2.35505	0.797	0.877879
0.84	0.0590328	0.788	2.35851	0.797	0.878692
0.841	0.0591904	0.789	2.36198	0.798	0.879162
0.841	0.0596599	0.789	2.36551	0.798	0.879854
0.842	0.0601293	0.79	2.36904	0.799	0.880547
0.843	0.0605984	0.79	2.37256	0.799	0.881242
0.843	0.0610687	0.791	2.37607	0.8	0.881943
0.844	0.0615343	0.792	2.37964	0.801	0.88264
0.845	0.0619767	0.792	2.38346	0.801	0.883559
0.845	0.0621886	0.793	2.38773	0.802	0.884934
0.846	0.0619309	0.793	2.3922	0.802	0.886662
0.846	0.0613975	0.794	2.39669	0.803	0.88848
0.847	0.0608307	0.794	2.40116	0.804	0.890289
0.848	0.0602633	0.795	2.40565	0.804	0.892105
0.848	0.0596955	0.796	2.41011	0.805	0.893916
0.849	0.0591326	0.796	2.41438	0.805	0.895712
0.849	0.0585996	0.797	2.4181	0.806	0.897425
0.85	0.0583906	0.797	2.42136	0.806	0.898913
0.851	0.0583339	0.798	2.42463	0.807	0.900885
0.851	0.0587856	0.798	2.42788	0.808	0.902752
0.852	0.0592726	0.799	2.43111	0.808	0.904452
0.852	0.0597601	0.8	2.43421	0.809	0.906045
0.853	0.0602491	0.8	2.43703	0.809	0.907585
0.854	0.0607358	0.801	2.4391	0.81	0.909193
0.854	0.061223	0.801	2.44081	0.811	0.910953
0.855	0.061708	0.802	2.44304	0.811	0.912714
0.856	0.0622111	0.802	2.44566	0.812	0.914616
0.856	0.0627699	0.803	2.44853	0.812	0.916732
0.857	0.0633587	0.804	2.45153	0.813	0.918936
0.857	0.0639462	0.804	2.45458	0.813	0.921148
0.858	0.0645375	0.805	2.45767	0.814	0.923364
0.859	0.0651281	0.805	2.46072	0.815	0.925584
0.859	0.065669	0.806	2.46373	0.815	0.927778
0.86	0.0657968	0.806	2.46691	0.816	0.929882
0.86	0.0656627	0.807	2.47032	0.816	0.93189
0.861	0.0652236	0.808	2.47375	0.817	0.934318
0.862	0.0646631	0.808	2.47717	0.817	0.936756
0.862	0.0641034	0.809	2.48057	0.818	0.939169
0.863	0.0635464	0.809	2.484	0.819	0.941585
0.864	0.0629882	0.81	2.4875	0.819	0.944017
0.864	0.0624355	0.81	2.49142	0.82	0.946435
0.865	0.0619184	0.811	2.49617	0.82	0.948818
0.865	0.0613969	0.812	2.50111	0.821	0.951114
0.866	0.0608069	0.812	2.50603	0.822	0.953354
0.867	0.0602177	0.813	2.51098	0.822	0.955575
0.867	0.0596238	0.813	2.51594	0.823	0.957802
0.868	0.0590343	0.814	2.52067	0.823	0.960028
0.868	0.0584457	0.814	2.52423	0.824	0.962244
0.869	0.0579891	0.815	2.52805	0.824	0.964389
0.87	0.0577245	0.816	2.53204	0.825	0.9664
0.87	0.0576776	0.816	2.53608	0.826	0.96855
0.871	0.0578349	0.817	2.54006	0.826	0.970877
0.871	0.0580958	0.817	2.54407	0.827	0.97322
0.872	0.0583576	0.818	2.54803	0.827	0.975559
0.873	0.0586204	0.818	2.55163	0.828	0.977898
0.873	0.0588734	0.819	2.55497	0.829	0.980238
0.874	0.0589704	0.82	2.55786	0.829	0.982502
0.875	0.0586877	0.82	2.56074	0.83	0.984632
0.875	0.0583504	0.821	2.56364	0.83	0.986968
0.876	0.0579386	0.821	2.5665	0.831	0.989415
0.876	0.0575138	0.822	2.56936	0.831	0.991862
0.877	0.0570901	0.823	2.57201	0.832	0.994309
0.878	0.0566617	0.823	2.57436	0.833	0.996754
0.878	0.0562329	0.824	2.57704	0.833	0.999189
0.879	0.0560489	0.824	2.58034	0.834	1.00153
0.879	0.0562084	0.825	2.58382	0.834	1.00369
0.88	0.0562622	0.825	2.58728	0.835	1.00568
0.881	0.0561444	0.826	2.59075	0.835	1.00761
0.881	0.0560251	0.827	2.59421	0.836	1.00954
0.882	0.0559077	0.827	2.59792	0.837	1.01146
0.882	0.0557899	0.828	2.60188	0.837	1.01333
0.883	0.0556717	0.828	2.60575	0.838	1.0152
0.884	0.0555529	0.829	2.60957	0.838	1.01669
0.884	0.0551037	0.829	2.61339	0.839	1.018
0.885	0.0547495	0.83	2.61721	0.84	1.01927
0.886	0.0545202	0.831	2.62103	0.84	1.02051
0.886	0.0542906	0.831	2.62465	0.841	1.02174
0.887	0.0540613	0.832	2.62757	0.841	1.02297
0.887	0.0538318	0.832	2.6306	0.842	1.02421
0.888	0.0536025	0.833	2.6348	0.842	1.02536
0.889	0.0533682	0.833	2.63901	0.843	1.0263
0.889	0.0531043	0.834	2.64324	0.844	1.02746
0.89	0.0530818	0.835	2.64744	0.844	1.02906
0.89	0.0530605	0.835	2.65166	0.845	1.03068
0.891	0.0530406	0.836	2.65576	0.845	1.03231
0.892	0.0530206	0.836	2.65951	0.846	1.03392
0.892	0.0529996	0.837	2.66302	0.847	1.03554
0.893	0.0529774	0.837	2.66619	0.847	1.03716
0.894	0.0529968	0.838	2.66937	0.848	1.03856
0.894	0.0532766	0.839	2.67252	0.848	1.04006
0.895	0.0541827	0.839	2.67569	0.849	1.04169
0.895	0.0552244	0.84	2.67883	0.849	1.04333
0.896	0.0562639	0.84	2.68128	0.85	1.04495
0.897	0.0573053	0.841	2.68329	0.851	1.04658
0.897	0.058343	0.841	2.68545	0.851	1.04821
0.898	0.059383	0.842	2.68776	0.852	1.04985
0.898	0.0604359	0.843	2.69007	0.852	1.05162
0.899	0.0614957	0.843	2.69239	0.853	1.0535
0.9	0.0624313	0.844	2.6947	0.853	1.05537
0.9	0.0631931	0.844	2.69686	0.854	1.05723
0.901	0.0639532	0.845	2.69877	0.855	1.05911
0.901	0.0647108	0.845	2.70082	0.855	1.06098
0.902	0.065473	0.846	2.70329	0.856	1.06285
0.903	0.0662349	0.847	2.70585	0.856	1.06461
0.903	0.0669946	0.847	2.7084	0.857	1.06632
0.904	0.0675168	0.848	2.71097	0.858	1.06808
0.905	0.0678658	0.848	2.71359	0.858	1.06987
0.905	0.0681801	0.849	2.71642	0.859	1.07165
0.906	0.0684956	0.849	2.71967	0.859	1.07343
0.906	0.0688115	0.85	2.72328	0.86	1.0752
0.907	0.0691266	0.851	2.72709	0.86	1.07694
0.908	0.0694414	0.851	2.73088	0.861	1.07852
0.908	0.0697739	0.852	2.73469	0.862	1.0799
0.909	0.0701924	0.852	2.73844	0.862	1.08129
0.909	0.0707744	0.853	2.74202	0.863	1.08269
0.91	0.0714043	0.854	2.74475	0.863	1.08416
0.911	0.0720376	0.854	2.74693	0.864	1.08579
0.911	0.072664	0.855	2.74895	0.865	1.08753
0.912	0.0732948	0.855	2.75105	0.865	1.0893
0.912	0.0739262	0.856	2.75337	0.866	1.09109
0.913	0.0746611	0.856	2.75593	0.866	1.09309
0.914	0.0755789	0.857	2.75857	0.867	1.09562
0.914	0.0765709	0.858	2.76125	0.867	1.09851
0.915	0.0775588	0.858	2.76398	0.868	1.10139
0.916	0.0785465	0.859	2.76713	0.869	1.10427
0.916	0.0795323	0.859	2.77115	0.869	1.10717
0.917	0.0805227	0.86	2.77533	0.87	1.11004
0.917	0.0815036	0.86	2.7795	0.87	1.11291
0.918	0.0823823	0.861	2.78368	0.871	1.11584
0.919	0.0829372	0.862	2.78785	0.871	1.11933
0.919	0.0831632	0.862	2.79198	0.872	1.12285
0.92	0.0832503	0.863	2.79493	0.873	1.1264
0.92	0.0833195	0.863	2.79824	0.873	1.12996
0.921	0.0833889	0.864	2.80166	0.874	1.13353
0.922	0.0834581	0.864	2.80504	0.874	1.1371
0.922	0.0835098	0.865	2.80845	0.875	1.14049
0.923	0.0834158	0.866	2.81182	0.876	1.14349
0.924	0.0832915	0.866	2.81519	0.876	1.14623
0.924	0.083471	0.867	2.81871	0.877	1.14896
0.925	0.0838855	0.867	2.82238	0.877	1.15167
0.925	0.0842982	0.868	2.82591	0.878	1.15441
0.926	0.0847124	0.868	2.82939	0.878	1.15711
0.927	0.0851247	0.869	2.83287	0.879	1.15983
0.927	0.0855391	0.87	2.83634	0.88	1.16238
0.928	0.085675	0.87	2.83982	0.88	1.16486
0.928	0.0857216	0.871	2.84324	0.881	1.16742
0.929	0.0858333	0.871	2.84649	0.881	1.16999
0.93	0.0859772	0.872	2.84982	0.882	1.17258
0.93	0.0861213	0.872	2.85347	0.883	1.17515
0.931	0.0862655	0.873	2.85711	0.883	1.1777
0.931	0.0864092	0.874	2.86076	0.884	1.18024
0.932	0.0865745	0.874	2.86442	0.884	1.18271
0.933	0.08683	0.875	2.86808	0.885	1.18507
0.933	0.0871949	0.875	2.8716	0.885	1.18739
0.934	0.0873136	0.876	2.87496	0.886	1.1897
0.935	0.0874312	0.876	2.87953	0.887	1.19199
0.935	0.0875499	0.877	2.88427	0.887	1.1943
0.936	0.0876679	0.878	2.88899	0.888	1.19663
0.936	0.0877863	0.878	2.89369	0.888	1.19894
0.937	0.0879047	0.879	2.89843	0.889	1.20098
0.938	0.0880068	0.879	2.90317	0.889	1.20346
0.938	0.0879346	0.88	2.90746	0.89	1.20596
0.939	0.0877199	0.88	2.91102	0.891	1.20846
0.939	0.0875048	0.881	2.91419	0.891	1.21098
0.94	0.0872895	0.882	2.91739	0.892	1.21349
0.941	0.0870749	0.882	2.92056	0.892	1.21599
0.941	0.0868601	0.883	2.92375	0.893	1.21836
0.942	0.0866415	0.883	2.92695	0.894	1.22069
0.942	0.0863007	0.884	2.93011	0.894	1.22324
0.943	0.086181	0.885	2.93338	0.895	1.22588
0.944	0.0860793	0.885	2.93698	0.895	1.22851
0.944	0.0859829	0.886	2.94066	0.896	1.23111
0.945	0.0858866	0.886	2.94435	0.896	1.23372
0.946	0.0857861	0.887	2.94802	0.897	1.23635
0.946	0.0856798	0.887	2.95169	0.898	1.23882
0.947	0.0855719	0.888	2.95512	0.898	1.24082
0.947	0.0854696	0.889	2.95786	0.899	1.24296
0.948	0.0856531	0.889	2.96076	0.899	1.2452
0.949	0.0860969	0.89	2.96407	0.9	1.24744
0.949	0.0865709	0.89	2.96744	0.901	1.24966
0.95	0.0870445	0.891	2.97079	0.901	1.25188
0.95	0.0875185	0.891	2.97414	0.902	1.2541
0.951	0.0879918	0.892	2.97746	0.902	1.25621
0.952	0.0884653	0.893	2.98046	0.903	1.25824
0.952	0.0890069	0.893	2.98318	0.903	1.26078
0.953	0.0895005	0.894	2.98625	0.904	1.26333
0.954	0.0896381	0.894	2.98958	0.905	1.26587
0.954	0.0897758	0.895	2.99288	0.905	1.26843
0.955	0.0899137	0.895	2.99618	0.906	1.27097
0.955	0.0900509	0.896	2.99951	0.906	1.27352
0.956	0.090188	0.897	3.00285	0.907	1.27608
0.957	0.0903257	0.897	3.00648	0.907	1.27837
0.957	0.0901989	0.898	3.01044	0.908	1.28059
0.958	0.0897911	0.898	3.01458	0.909	1.2828
0.958	0.0892987	0.899	3.01872	0.909	1.285
0.959	0.088807	0.899	3.02286	0.91	1.28721
0.96	0.0883155	0.9	3.02701	0.91	1.28941
0.96	0.0878253	0.901	3.03117	0.911	1.29152
0.961	0.0873356	0.901	3.03528	0.912	1.29357
0.961	0.0868297	0.902	3.03884	0.912	1.29591
0.962	0.086232	0.902	3.04237	0.913	1.29834
0.963	0.0854377	0.903	3.04586	0.913	1.30075
0.963	0.0845823	0.903	3.04937	0.914	1.30312
0.964	0.0837367	0.904	3.05288	0.914	1.30528
0.965	0.0828932	0.905	3.05637	0.915	1.30727
0.965	0.0820382	0.905	3.05986	0.916	1.3092
0.966	0.0811856	0.906	3.06212	0.916	1.31117
0.966	0.0804139	0.906	3.06413	0.917	1.31376
0.967	0.0797703	0.907	3.06619	0.917	1.31669
0.968	0.0789825	0.907	3.06819	0.918	1.31982
0.968	0.0779319	0.908	3.07011	0.919	1.32302
0.969	0.0768777	0.909	3.07219	0.919	1.32623
0.969	0.0758212	0.909	3.07445	0.92	1.32945
0.97	0.074769	0.91	3.07688	0.92	1.3327
0.971	0.0737215	0.91	3.07958	0.921	1.33566
0.971	0.0727007	0.911	3.08306	0.921	1.33817
0.972	0.0719744	0.911	3.08752	0.922	1.34059
0.972	0.0718987	0.912	3.09216	0.923	1.343
0.973	0.0720647	0.913	3.09681	0.923	1.34539
0.974	0.0722726	0.913	3.10148	0.924	1.34778
0.974	0.0724797	0.914	3.10611	0.924	1.35017
0.975	0.0726872	0.914	3.11078	0.925	1.35252
0.976	0.0728949	0.915	3.11523	0.925	1.35446
0.976	0.0729997	0.916	3.1194	0.926	1.35633
0.977	0.0728776	0.916	3.12378	0.927	1.35818
0.977	0.0725644	0.917	3.12812	0.927	1.36004
0.978	0.0719453	0.917	3.13249	0.928	1.36189
0.979	0.0713241	0.918	3.13683	0.928	1.36374
0.979	0.0707002	0.918	3.14122	0.929	1.36559
0.98	0.0700735	0.919	3.14562	0.93	1.36736
0.98	0.0694487	0.92	3.14919	0.93	1.36925
0.981	0.0686046	0.92	3.15309	0.931	1.37128
0.982	0.0675015	0.921	3.15703	0.931	1.37333
0.982	0.0663815	0.921	3.16097	0.932	1.37537
0.983	0.0653139	0.922	3.16488	0.932	1.37742
0.984	0.0642482	0.922	3.16882	0.933	1.37946
0.984	0.0631794	0.923	3.17273	0.934	1.38149
0.985	0.0621153	0.924	3.17643	0.934	1.38343
0.985	0.0610786	0.924	3.1802	0.935	1.38486
0.986	0.0602411	0.925	3.18411	0.935	1.38648
0.987	0.0599997	0.925	3.18804	0.936	1.38811
0.987	0.0597673	0.926	3.19197	0.937	1.38975
0.988	0.0595639	0.926	3.19587	0.937	1.39139
0.988	0.0593627	0.927	3.19979	0.938	1.39302
0.989	0.059161	0.928	3.20362	0.938	1.39466
0.99	0.0589586	0.928	3.20725	0.939	1.39648
0.99	0.0587561	0.929	3.21086	0.939	1.39863
0.991	0.0585388	0.929	3.21449	0.94	1.40099
0.991	0.0583056	0.93	3.21809	0.941	1.40337
0.992	0.0580765	0.93	3.22169	0.941	1.40576
0.993	0.0578596	0.931	3.22531	0.942	1.40816
0.993	0.0576418	0.932	3.22893	0.942	1.41054
0.994	0.0574237	0.932	3.23264	0.943	1.41289
0.995	0.0572066	0.933	3.23652	0.943	1.4148
0.995	0.0569891	0.933	3.24049	0.944	1.41677
0.996	0.0568828	0.934	3.24449	0.945	1.41879
0.996	0.0568309	0.934	3.24847	0.945	1.42079
0.997	0.0570752	0.935	3.25246	0.946	1.42281
0.998	0.0575453	0.936	3.25648	0.946	1.42482
0.998	0.0581204	0.936	3.26038	0.947	1.42683
0.999	0.0587229	0.937	3.26382	0.948	1.42856
0.999	0.0593613	0.937	3.26752	0.948	1.4302
1	0.0600094	0.938	3.27123	0.949	1.43205
1.001	0.0607758	0.938	3.27499	0.949	1.43402
1.001	0.0619671	0.939	3.27867	0.95	1.436
1.002	0.0627586	0.94	3.28236	0.95	1.43798
1.002	0.0624677	0.94	3.2861	0.951	1.43995
1.003	0.0617746	0.941	3.28891	0.952	1.44195
1.004	0.0610807	0.941	3.29205	0.952	1.44407
1.004	0.0603872	0.942	3.29528	0.953	1.44633
1.005	0.0596937	0.942	3.29852	0.953	1.4488
1.006	0.0587895	0.943	3.30175	0.954	1.45127
1.006	0.057369	0.944	3.305	0.955	1.45377
1.007	0.05601	0.944	3.30827	0.955	1.45628
1.007	0.0550638	0.945	3.31146	0.956	1.45876
1.008	0.0541159	0.945	3.31489	0.956	1.46124
1.009	0.053166	0.946	3.31853	0.957	1.46372
1.009	0.0522157	0.947	3.32221	0.957	1.4662
1.01	0.0512669	0.947	3.32591	0.958	1.46879
1.01	0.050431	0.948	3.32962	0.959	1.47148
1.011	0.0498778	0.948	3.33331	0.959	1.47418
1.012	0.0495162	0.949	3.33702	0.96	1.47689
1.012	0.0491979	0.949	3.34064	0.96	1.4796
1.013	0.0488861	0.95	3.34417	0.961	1.48229
1.014	0.0485743	0.951	3.34783	0.961	1.48438
1.014	0.0482614	0.951	3.3515	0.962	1.48646
1.015	0.0479504	0.952	3.35519	0.963	1.48851
1.015	0.0476338	0.952	3.35887	0.963	1.49055
1.016	0.0472072	0.953	3.36255	0.964	1.49259
1.017	0.0465716	0.953	3.36614	0.964	1.49463
1.017	0.045738	0.954	3.36946	0.965	1.49666
1.018	0.0448732	0.955	3.37303	0.966	1.49858
1.018	0.0440094	0.955	3.37657	0.966	1.5003
1.019	0.0431457	0.956	3.38012	0.967	1.50187
1.02	0.0422815	0.956	3.38366	0.967	1.50335
1.02	0.0414143	0.957	3.3872	0.968	1.50472
1.021	0.0404948	0.957	3.39071	0.968	1.50596
1.021	0.0393734	0.958	3.39444	0.969	1.50717
1.022	0.0379488	0.959	3.39902	0.97	1.50841
1.023	0.03652	0.959	3.40353	0.97	1.50974
1.023	0.0350969	0.96	3.40762	0.971	1.51122
1.024	0.0336798	0.96	3.41138	0.971	1.51244
1.025	0.0322537	0.961	3.41497	0.972	1.51357
1.025	0.0308303	0.961	3.41849	0.973	1.51459
1.026	0.0293856	0.962	3.42234	0.973	1.51558
1.026	0.0288415	0.963	3.42644	0.974	1.51656
1.027	0.0287326	0.963	3.43007	0.974	1.51754
1.028	0.0286227	0.964	3.43356	0.975	1.51852
1.028	0.0285127	0.964	3.43709	0.975	1.51944
1.029	0.0284036	0.965	3.44066	0.976	1.52025
1.029	0.0282951	0.965	3.44424	0.977	1.52131
1.03	0.0281092	0.966	3.44784	0.977	1.52335
1.031	0.0275535	0.967	3.45137	0.978	1.52563
1.031	0.0267249	0.967	3.45499	0.978	1.5279
1.032	0.0258778	0.968	3.45872	0.979	1.53021
1.032	0.0250272	0.968	3.46247	0.979	1.53251
1.033	0.0241798	0.969	3.4662	0.98	1.53448
1.034	0.0233292	0.969	3.46995	0.981	1.53626
1.034	0.0224794	0.97	3.47368	0.981	1.5379
1.035	0.0219798	0.971	3.47738	0.982	1.53942
1.036	0.0223883	0.971	3.48084	0.982	1.54089
1.036	0.0232463	0.972	3.48452	0.983	1.54236
1.037	0.0238525	0.972	3.48844	0.984	1.54383
1.037	0.0244613	0.973	3.49235	0.984	1.54529
1.038	0.0250669	0.973	3.49627	0.985	1.54669
1.039	0.0256741	0.974	3.50018	0.985	1.54803
1.039	0.0262804	0.975	3.50407	0.986	1.54976
1.04	0.0266889	0.975	3.50772	0.986	1.55224
1.04	0.0266679	0.976	3.51106	0.987	1.55473
1.041	0.0268292	0.976	3.51438	0.988	1.55723
1.042	0.0270781	0.977	3.51769	0.988	1.55969
1.042	0.0273422	0.978	3.521	0.989	1.56217
1.043	0.0276073	0.978	3.52433	0.989	1.56457
1.044	0.0278716	0.979	3.52765	0.99	1.56683
1.044	0.0281357	0.979	3.53091	0.991	1.56879
1.045	0.0283726	0.98	3.53395	0.991	1.5707
1.045	0.0285598	0.98	3.53675	0.992	1.57259
1.046	0.0287717	0.981	3.53955	0.992	1.57448
1.047	0.029026	0.982	3.54232	0.993	1.57637
1.047	0.0292792	0.982	3.54511	0.993	1.57827
1.048	0.0295312	0.983	3.54791	0.994	1.58019
1.048	0.0297836	0.983	3.55069	0.995	1.58225
1.049	0.0300369	0.984	3.55327	0.995	1.58465
1.05	0.0304469	0.984	3.55627	0.996	1.58708
1.05	0.031025	0.985	3.55954	0.996	1.58949
1.051	0.0316924	0.986	3.56284	0.997	1.59182
1.051	0.0323987	0.986	3.56612	0.997	1.59414
1.052	0.0331352	0.987	3.56943	0.998	1.59644
1.053	0.0339281	0.987	3.57271	0.999	1.59876
1.053	0.0347289	0.988	3.5758	0.999	1.60099
1.054	0.0355311	0.988	3.57825	1	1.60309
1.055	0.0364155	0.989	3.58069	1	1.60511
1.055	0.0376159	0.99	3.58317	1.001	1.60713
1.056	0.0389642	0.99	3.58563	1.002	1.60916
1.056	0.0403324	0.991	3.58812	1.002	1.61118
1.057	0.0416993	0.991	3.59059	1.003	1.6132
1.058	0.0430637	0.992	3.59306	1.003	1.61525
1.058	0.0444382	0.992	3.59618	1.004	1.61736
1.059	0.0458154	0.993	3.60002	1.004	1.61946
1.059	0.0470308	0.994	3.60408	1.005	1.6215
1.06	0.0470665	0.994	3.60813	1.006	1.62356
1.061	0.0470624	0.995	3.61218	1.006	1.62562
1.061	0.0470326	0.995	3.61623	1.007	1.62768
1.062	0.0470012	0.996	3.62026	1.007	1.62972
1.062	0.04697	0.996	3.62386	1.008	1.63178
1.063	0.0469387	0.997	3.6269	1.009	1.63325
1.064	0.0469072	0.998	3.62996	1.009	1.63417
1.064	0.0468884	0.998	3.63301	1.01	1.63514
1.065	0.0468915	0.999	3.63608	1.01	1.63614
1.066	0.0469769	0.999	3.63916	1.011	1.63712
1.066	0.0471936	1	3.64224	1.011	1.63813
1.067	0.0474258	1	3.64531	1.012	1.63912
1.067	0.0476591	1.001	3.64828	1.013	1.64012
1.068	0.0478906	1.002	3.65088	1.013	1.64117
1.069	0.0481226	1.002	3.65266	1.014	1.64222
1.069	0.0484006	1.003	3.65441	1.014	1.64309
1.07	0.0490565	1.003	3.65615	1.015	1.64367
1.07	0.0498663	1.004	3.65789	1.015	1.64425
1.071	0.0509027	1.004	3.65963	1.016	1.64483
1.072	0.0520287	1.005	3.66137	1.017	1.64541
1.072	0.0531503	1.006	3.66311	1.017	1.646
1.073	0.054268	1.006	3.6649	1.018	1.64645
1.074	0.0553847	1.007	3.66712	1.018	1.64655
1.074	0.0564439	1.007	3.66949	1.019	1.64657
1.075	0.0573009	1.008	3.67185	1.02	1.64718
1.075	0.0580855	1.009	3.67421	1.02	1.64779
1.076	0.0588252	1.009	3.67657	1.021	1.64837
1.077	0.0595617	1.01	3.67893	1.021	1.64891
1.077	0.0603021	1.01	3.68129	1.022	1.64943
1.078	0.0610349	1.011	3.68366	1.022	1.64993
1.078	0.0617699	1.011	3.68605	1.023	1.65045
1.079	0.0624884	1.012	3.68844	1.024	1.65124
1.08	0.0631611	1.013	3.69076	1.024	1.65212
1.08	0.0639024	1.013	3.69296	1.025	1.65301
1.081	0.0648103	1.014	3.69503	1.025	1.65391
1.081	0.0658202	1.014	3.69698	1.026	1.6548
1.082	0.0668374	1.015	3.69902	1.027	1.65569
1.083	0.0678539	1.015	3.70116	1.027	1.65659
1.083	0.068863	1.016	3.70335	1.028	1.65748
1.084	0.0698625	1.017	3.70545	1.028	1.65804
1.085	0.0707445	1.017	3.70779	1.029	1.65879
1.085	0.0714983	1.018	3.71012	1.029	1.65971
1.086	0.0719644	1.018	3.71244	1.03	1.66063
1.086	0.0723715	1.019	3.71477	1.031	1.66155
1.087	0.0727796	1.019	3.7171	1.031	1.66246
1.088	0.0731878	1.02	3.71942	1.032	1.66338
1.088	0.073595	1.021	3.72173	1.032	1.6643
1.089	0.0739813	1.021	3.72399	1.033	1.6654
1.089	0.0743395	1.022	3.72653	1.033	1.66654
1.09	0.0747007	1.022	3.7291	1.034	1.66765
1.091	0.0750626	1.023	3.73165	1.035	1.66874
1.091	0.0754251	1.023	3.7342	1.035	1.66982
1.092	0.0757885	1.024	3.73675	1.036	1.67091
1.092	0.0761531	1.025	3.73931	1.036	1.67199
1.093	0.0765136	1.025	3.74186	1.037	1.67309
1.094	0.0769119	1.026	3.74429	1.038	1.67423
1.094	0.077336	1.026	3.74665	1.038	1.67552
1.095	0.0777144	1.027	3.74899	1.039	1.67711
1.096	0.0780469	1.027	3.75133	1.039	1.6789
1.096	0.0783646	1.028	3.75368	1.04	1.6807
1.097	0.0786817	1.029	3.75603	1.04	1.68249
1.097	0.0789988	1.029	3.75835	1.041	1.6843
1.098	0.0793167	1.03	3.7607	1.042	1.68609
1.099	0.0796064	1.03	3.76308	1.042	1.68789
1.099	0.0797377	1.031	3.76547	1.043	1.68944
1.1	0.0799925	1.031	3.76787	1.043	1.69087
1.1	0.0805951	1.032	3.77026	1.044	1.69227
1.101	0.0812019	1.033	3.77266	1.045	1.69367
1.102	0.081816	1.033	3.77505	1.045	1.69507
1.102	0.0824276	1.034	3.77744	1.046	1.69647
1.103	0.0830344	1.034	3.77984	1.046	1.69788
1.104	0.0835525	1.035	3.78223	1.047	1.69929
1.104	0.0839033	1.036	3.78524	1.047	1.70088
1.105	0.0841588	1.036	3.78844	1.048	1.70281
1.105	0.0849509	1.037	3.79167	1.049	1.70493
1.106	0.0858684	1.037	3.7949	1.049	1.70708
1.107	0.0867996	1.038	3.79815	1.05	1.70922
1.107	0.0877332	1.038	3.8014	1.05	1.71134
1.108	0.0886673	1.039	3.80461	1.051	1.71353
1.108	0.0896044	1.04	3.80787	1.051	1.71568
1.109	0.0905752	1.04	3.81064	1.052	1.71755
1.11	0.0914899	1.041	3.81319	1.053	1.71885
1.11	0.0921891	1.041	3.8157	1.053	1.72032
1.111	0.0926954	1.042	3.8182	1.054	1.72221
1.111	0.0932007	1.042	3.8207	1.054	1.72411
1.112	0.093708	1.043	3.82317	1.055	1.72601
1.113	0.0942137	1.044	3.82568	1.056	1.7279
1.113	0.0947189	1.044	3.82818	1.056	1.7298
1.114	0.0950602	1.045	3.83073	1.057	1.7317
1.115	0.0952385	1.045	3.83344	1.057	1.7336
1.115	0.095424	1.046	3.83628	1.058	1.73564
1.116	0.0956238	1.046	3.83913	1.058	1.73778
1.116	0.0958246	1.047	3.84194	1.059	1.73992
1.117	0.0960254	1.048	3.84477	1.06	1.74208
1.118	0.0962262	1.048	3.84761	1.06	1.74424
1.118	0.0964745	1.049	3.85044	1.061	1.74638
1.119	0.0969037	1.049	3.85305	1.061	1.74855
1.119	0.0975224	1.05	3.8552	1.062	1.75035
1.12	0.0978056	1.05	3.85702	1.063	1.75196
1.121	0.0978564	1.051	3.85886	1.063	1.75353
1.121	0.0979077	1.052	3.86071	1.064	1.75509
1.122	0.0979586	1.052	3.8626	1.064	1.75666
1.122	0.0980097	1.053	3.8645	1.065	1.75822
1.123	0.0980603	1.053	3.86645	1.065	1.75979
1.124	0.098108	1.054	3.86826	1.066	1.76136
1.124	0.0983475	1.054	3.87019	1.067	1.76303
1.125	0.0988963	1.055	3.87251	1.067	1.76492
1.126	0.0996217	1.056	3.87492	1.068	1.76702
1.126	0.100341	1.056	3.87732	1.068	1.76922
1.127	0.101059	1.057	3.87973	1.069	1.77143
1.127	0.101783	1.057	3.88218	1.069	1.77364
1.128	0.102514	1.058	3.88454	1.07	1.77589
1.129	0.103315	1.058	3.88667	1.071	1.77814
1.129	0.104056	1.059	3.88916	1.071	1.78028
1.13	0.104474	1.06	3.89177	1.072	1.78215
1.13	0.104856	1.06	3.89437	1.072	1.7842
1.131	0.105238	1.061	3.89695	1.073	1.7863
1.132	0.10562	1.061	3.89951	1.074	1.78836
1.132	0.106	1.062	3.90206	1.074	1.79029
1.133	0.106307	1.062	3.90445	1.075	1.79207
1.134	0.106395	1.063	3.90658	1.075	1.79373
1.134	0.106228	1.064	3.90864	1.076	1.79539
1.135	0.105976	1.064	3.91069	1.076	1.79715
1.135	0.105724	1.065	3.91272	1.077	1.79907
1.136	0.105469	1.065	3.91475	1.078	1.80114
1.137	0.105217	1.066	3.91666	1.078	1.80326
1.137	0.104963	1.067	3.91826	1.079	1.8054
1.138	0.104711	1.067	3.91983	1.079	1.80752
1.138	0.103936	1.068	3.92194	1.08	1.80967
1.139	0.102927	1.068	3.92441	1.081	1.81179
1.14	0.101859	1.069	3.92712	1.081	1.81386
1.14	0.100778	1.069	3.93007	1.082	1.81668
1.141	0.0997008	1.07	3.93319	1.082	1.81962
1.141	0.0986278	1.071	3.93636	1.083	1.82254
1.142	0.0975472	1.071	3.93956	1.083	1.82546
1.143	0.0965059	1.072	3.94287	1.084	1.82838
1.143	0.0956955	1.072	3.94632	1.085	1.83131
1.144	0.0953608	1.073	3.94981	1.085	1.83421
1.145	0.0955269	1.073	3.95329	1.086	1.83681
1.145	0.0956933	1.074	3.95677	1.086	1.83867
1.146	0.0958591	1.075	3.96023	1.087	1.84052
1.146	0.0960254	1.075	3.96365	1.087	1.84238
1.147	0.0961916	1.076	3.96692	1.088	1.84426
1.148	0.0963576	1.076	3.97007	1.089	1.84613
1.148	0.0964693	1.077	3.97324	1.089	1.84802
1.149	0.0964332	1.077	3.9764	1.09	1.84989
1.149	0.0962775	1.078	3.97955	1.09	1.852
1.15	0.0961209	1.079	3.9827	1.091	1.85435
1.151	0.095964	1.079	3.98584	1.092	1.85678
1.151	0.0958087	1.08	3.98902	1.092	1.85919
1.152	0.0956526	1.08	3.99222	1.093	1.8616
1.152	0.0954963	1.081	3.99525	1.093	1.86401
1.153	0.095702	1.081	3.99824	1.094	1.86644
1.154	0.0962882	1.082	4.00127	1.094	1.86883
1.154	0.0969299	1.083	4.0043	1.095	1.87115
1.155	0.0975714	1.083	4.00731	1.096	1.87349
1.156	0.0982107	1.084	4.01021	1.096	1.87579
1.156	0.0988431	1.084	4.0127	1.097	1.87812
1.157	0.0994517	1.085	4.01567	1.097	1.88041
1.157	0.0999571	1.085	4.01885	1.098	1.88271
1.158	0.10022	1.086	4.02203	1.099	1.88503
1.159	0.100289	1.087	4.02524	1.099	1.88712
1.159	0.100372	1.087	4.02843	1.1	1.88913
1.16	0.100459	1.088	4.03163	1.1	1.89112
1.16	0.100546	1.088	4.03458	1.101	1.89311
1.161	0.100633	1.089	4.03743	1.101	1.8951
1.162	0.10072	1.089	4.04054	1.102	1.89708
1.162	0.100844	1.09	4.04364	1.103	1.89908
1.163	0.101109	1.091	4.04676	1.103	1.90104
1.164	0.101539	1.091	4.04987	1.104	1.90299
1.164	0.1019	1.092	4.05296	1.104	1.90543
1.165	0.102261	1.092	4.0561	1.105	1.9079
1.165	0.102619	1.093	4.05961	1.105	1.91038
1.166	0.10298	1.093	4.06336	1.106	1.91285
1.167	0.10334	1.094	4.06717	1.107	1.91533
1.167	0.103703	1.095	4.07096	1.107	1.9178
1.168	0.104112	1.095	4.07473	1.108	1.92027
1.168	0.104484	1.096	4.0786	1.108	1.9226
1.169	0.104827	1.096	4.08241	1.109	1.92476
1.17	0.105168	1.097	4.08544	1.11	1.92687
1.17	0.10551	1.098	4.08825	1.11	1.92897
1.171	0.105852	1.098	4.09107	1.111	1.93107
1.171	0.106193	1.099	4.09389	1.111	1.93319
1.172	0.106567	1.099	4.09671	1.112	1.93531
1.173	0.107129	1.1	4.09952	1.112	1.93734
1.173	0.108003	1.1	4.10232	1.113	1.9386
1.174	0.108883	1.101	4.10506	1.114	1.94023
1.175	0.109764	1.102	4.10781	1.114	1.94189
1.175	0.11064	1.102	4.1106	1.115	1.94353
1.176	0.111523	1.103	4.11338	1.115	1.94518
1.176	0.112402	1.103	4.11617	1.116	1.94682
1.177	0.11316	1.104	4.11896	1.117	1.94846
1.178	0.113572	1.104	4.12174	1.117	1.95015
1.178	0.113706	1.105	4.12451	1.118	1.95168
1.179	0.11384	1.106	4.12742	1.118	1.95301
1.179	0.113975	1.106	4.13052	1.119	1.95433
1.18	0.114109	1.107	4.13364	1.119	1.95565
1.181	0.114243	1.107	4.13673	1.12	1.95698
1.181	0.114377	1.108	4.13983	1.121	1.9583
1.182	0.114563	1.108	4.14294	1.121	1.9596
1.182	0.114696	1.109	4.14606	1.122	1.96038
1.183	0.114765	1.11	4.14925	1.122	1.96109
1.184	0.114819	1.11	4.15263	1.123	1.96195
1.184	0.114873	1.111	4.15602	1.123	1.96283
1.185	0.114928	1.111	4.15938	1.124	1.96371
1.186	0.114982	1.112	4.16275	1.125	1.96458
1.186	0.115036	1.112	4.16613	1.125	1.96545
1.187	0.115024	1.113	4.16953	1.126	1.9664
1.187	0.11479	1.114	4.1728	1.126	1.96742
1.188	0.114338	1.114	4.17528	1.127	1.96839
1.189	0.113882	1.115	4.17796	1.128	1.96925
1.189	0.113431	1.115	4.18063	1.128	1.97004
1.19	0.112974	1.116	4.18329	1.129	1.97077
1.19	0.112523	1.116	4.18596	1.129	1.97154
1.191	0.112069	1.117	4.18862	1.13	1.97235
1.192	0.111546	1.118	4.19127	1.13	1.97324
1.192	0.111012	1.118	4.19357	1.131	1.97418
1.193	0.110489	1.119	4.19583	1.132	1.975
1.194	0.109964	1.119	4.1981	1.132	1.97596
1.194	0.109439	1.12	4.20018	1.133	1.97707
1.195	0.108916	1.12	4.20213	1.133	1.97818
1.195	0.108387	1.121	4.20401	1.134	1.97929
1.196	0.107873	1.122	4.206	1.135	1.98039
1.197	0.107454	1.122	4.20818	1.135	1.9815
1.197	0.10757	1.123	4.21042	1.136	1.98187
1.198	0.107686	1.123	4.21276	1.136	1.98217
1.198	0.107801	1.124	4.21546	1.137	1.98269
1.199	0.107917	1.124	4.21838	1.137	1.98329
1.2	0.108033	1.125	4.22133	1.138	1.98389
1.2	0.10815	1.126	4.22429	1.139	1.98449
1.201	0.108297	1.126	4.22725	1.139	1.98508
1.201	0.108541	1.127	4.23009	1.14	1.98577
1.202	0.108917	1.127	4.23261	1.14	1.98667
1.203	0.10937	1.128	4.23485	1.141	1.98774
1.203	0.109821	1.129	4.23702	1.141	1.98917
1.204	0.110277	1.129	4.23919	1.142	1.99061
1.205	0.110724	1.13	4.24136	1.143	1.99206
1.205	0.111177	1.13	4.24352	1.143	1.9935
1.206	0.111509	1.131	4.24568	1.144	1.99494
1.206	0.111555	1.131	4.24782	1.144	1.99629
1.207	0.111497	1.132	4.25003	1.145	1.99735
1.208	0.111422	1.133	4.25248	1.146	1.99824
1.208	0.111347	1.133	4.25493	1.146	1.99907
1.209	0.111271	1.134	4.25739	1.147	1.9999
1.209	0.111196	1.134	4.25985	1.147	2.00073
1.21	0.111125	1.135	4.26228	1.148	2.00155
1.211	0.111057	1.135	4.26463	1.148	2.0024
1.211	0.110985	1.136	4.26681	1.149	2.00338
1.212	0.110892	1.137	4.26935	1.15	2.00466
1.212	0.110789	1.137	4.27193	1.15	2.00608
1.213	0.110683	1.138	4.2745	1.151	2.00753
1.214	0.110576	1.138	4.27708	1.151	2.00899
1.214	0.11047	1.139	4.27964	1.152	2.01046
1.215	0.110364	1.139	4.28223	1.153	2.01191
1.216	0.110342	1.14	4.28476	1.153	2.01337
1.216	0.11053	1.141	4.28693	1.154	2.01469
1.217	0.110765	1.141	4.28909	1.154	2.01586
1.217	0.110995	1.142	4.29124	1.155	2.01697
1.218	0.111227	1.142	4.29337	1.155	2.01806
1.219	0.111458	1.143	4.29553	1.156	2.01915
1.219	0.111689	1.143	4.29767	1.157	2.02025
1.22	0.111919	1.144	4.29976	1.157	2.02134
1.22	0.112198	1.145	4.3019	1.158	2.02244
1.221	0.112556	1.145	4.30435	1.158	2.02356
1.222	0.1128	1.146	4.30683	1.159	2.02481
1.222	0.11292	1.146	4.3093	1.159	2.02637
1.223	0.113041	1.147	4.31177	1.16	2.02799
1.224	0.113161	1.147	4.31423	1.161	2.02962
[truncated: 40,806 more rows]
