# Supplementary material for: MCPH1 inhibits Condensin II during interphase by regulating its SMC2-Kleisin interface
Source: eLife. 2021 Dec 1;10:e73348. doi: 10.7554/eLife.73348 (PMC8673838; doi:10.7554/eLife.73348)
Supplement: Figure 6—source data 1. [file elife-73348-fig6-data1.zip]

Archive with 11 entries (8 files):
- Figure 6-source data 1/
- Figure 6-source data 1/Figure 6A-source data 1-anti MCPH1.tif
- __MACOSX/
- __MACOSX/Figure 6-source data 1/
- __MACOSX/Figure 6-source data 1/._Figure 6A-source data 1-anti MCPH1.tif
- Figure 6-source data 1/.DS_Store
- __MACOSX/Figure 6-source data 1/._.DS_Store
- Figure 6-source data 1/Figure 6A-source data 1.pdf
- __MACOSX/Figure 6-source data 1/._Figure 6A-source data 1.pdf
- Figure 6-source data 1/Figure 6A-source data 1-anti Lamin.tif
- __MACOSX/Figure 6-source data 1/._Figure 6A-source data 1-anti Lamin.tif
