# Supplementary material for: MCPH1 inhibits Condensin II during interphase by regulating its SMC2-Kleisin interface
Source: eLife. 2021 Dec 1;10:e73348. doi: 10.7554/eLife.73348 (PMC8673838; doi:10.7554/eLife.73348)
Supplement: Figure 10—figure supplement 1—source data 1. [file elife-73348-fig10-figsupp1-data1.zip]

Archive with 25 entries (22 files):
- Figure 10-figure supplement 1-source data 1/
- Figure 10-figure supplement 1-source data 1/Figure 10 -figure supplement 1-source data 1-anti-GFP.tif
- __MACOSX/
- __MACOSX/Figure 10-figure supplement 1-source data 1/
- __MACOSX/Figure 10-figure supplement 1-source data 1/._Figure 10 -figure supplement 1-source data 1-anti-GFP.tif
- Figure 10-figure supplement 1-source data 1/.DS_Store
- __MACOSX/Figure 10-figure supplement 1-source data 1/._.DS_Store
- Figure 10-figure supplement 1-source data 1/Figure 10 -figure supplement 1-source data 1-anti Scc1.tif
- __MACOSX/Figure 10-figure supplement 1-source data 1/._Figure 10 -figure supplement 1-source data 1-anti Scc1.tif
- Figure 10-figure supplement 1-source data 1/Figure 10 -figure supplement 1-source data 1-anti V5.jpg
- __MACOSX/Figure 10-figure supplement 1-source data 1/._Figure 10 -figure supplement 1-source data 1-anti V5.jpg
- Figure 10-figure supplement 1-source data 1/Figure 10 -figure supplement 1-source data 1-SCC1 Halo TMR.tiff
- __MACOSX/Figure 10-figure supplement 1-source data 1/._Figure 10 -figure supplement 1-source data 1-SCC1 Halo TMR.tiff
- Figure 10-figure supplement 1-source data 1/Figure 10 -figure supplement 1-source data 1-anti MCPH1.jpg
- __MACOSX/Figure 10-figure supplement 1-source data 1/._Figure 10 -figure supplement 1-source data 1-anti MCPH1.jpg
- Figure 10-figure supplement 1-source data 1/Figure 10 -figure supplement 1-source data 1-antiNCAPH2.tif
- __MACOSX/Figure 10-figure supplement 1-source data 1/._Figure 10 -figure supplement 1-source data 1-antiNCAPH2.tif
- Figure 10-figure supplement 1-source data 1/Figure 10 -figure supplement 1-source data 1.pdf
- __MACOSX/Figure 10-figure supplement 1-source data 1/._Figure 10 -figure supplement 1-source data 1.pdf
- Figure 10-figure supplement 1-source data 1/Figure 10 -figure supplement 1-source data 1-anti Wapl.jpg
- __MACOSX/Figure 10-figure supplement 1-source data 1/._Figure 10 -figure supplement 1-source data 1-anti Wapl.jpg
- Figure 10-figure supplement 1-source data 1/Figure 10 -figure supplement 1-source data 1-anti Lamin 1.png
- __MACOSX/Figure 10-figure supplement 1-source data 1/._Figure 10 -figure supplement 1-source data 1-anti Lamin 1.png
- Figure 10-figure supplement 1-source data 1/Figure 10 -figure supplement 1-source data 1-anti Lamin 2.png
- __MACOSX/Figure 10-figure supplement 1-source data 1/._Figure 10 -figure supplement 1-source data 1-anti Lamin 2.png
